# Supplementary material for: Correlating Metal Redox Potentials to Co(III)K(I) Catalyst Performances in Carbon Dioxide and Propene Oxide Ring Opening Copolymerization
Source: Angew Chem Int Ed Engl. 2023 Aug 7;62(37):e202308378. doi: 10.1002/anie.202308378 (PMC10952574; doi:10.1002/anie.202308378)
Supplement: Supplementary file 1 — Supporting Information [file ANIE-62-0-s001.cif]

data_2H
_audit_creation_date               2022-11-28
_audit_creation_method
;
Olex2 1.5
(compiled 2022.04.07 svn.rca3783a0 for OlexSys, GUI svn.r6498)
;
_shelx_SHELXL_version_number       '2018/3'
loop_
  _audit_author_name
  _audit_author_email
  _audit_author_address
 'Phanopoulos, A.' a.phanopoulos11@imperial.ac.uk
;
Imperial College London
Chemistry
82 Wood Lane
London
W12 0BZ
United Kingdom
;

_audit_contact_author_address      ?
_audit_contact_author_email        ?
_audit_contact_author_name         ''
_audit_contact_author_phone        ?
_publ_contact_author_id_orcid      ?
_publ_section_references
;
Dolomanov, O.V., Bourhis, L.J., Gildea, R.J, Howard, J.A.K. & Puschmann, H.
 (2009), J. Appl. Cryst. 42, 339-341.

Sheldrick, G.M. (2015). Acta Cryst. A71, 3-8.

Sheldrick, G.M. (2015). Acta Cryst. C71, 3-8.
;
_chemical_name_common              ?
_chemical_name_systematic          ?
_chemical_formula_moiety           'C30 H30 Co K N2 O10, 2(H2 O)'
_chemical_formula_sum              'C30 H34 Co K N2 O12'
_chemical_formula_weight           712.62
_chemical_melting_point            ?
_chemical_oxdiff_formula           'C30 H30 N2 O10 Co1 K1'
loop_
  _atom_type_symbol
  _atom_type_description
  _atom_type_scat_dispersion_real
  _atom_type_scat_dispersion_imag
  _atom_type_scat_source
 'C' 'C' 0.0181 0.0091 'International Tables Vol C Tables 4.2.6.8 and 6.1.1.4'
 'H' 'H' 0.0000 0.0000 'International Tables Vol C Tables 4.2.6.8 and 6.1.1.4'
 'Co' 'Co' -2.3653 3.6143
 'International Tables Vol C Tables 4.2.6.8 and 6.1.1.4'
 'K' 'K' 0.3868 1.0657 'International Tables Vol C Tables 4.2.6.8 and 6.1.1.4'
 'N' 'N' 0.0311 0.0180 'International Tables Vol C Tables 4.2.6.8 and 6.1.1.4'
 'O' 'O' 0.0492 0.0322 'International Tables Vol C Tables 4.2.6.8 and 6.1.1.4'

_shelx_space_group_comment
;
The symmetry employed for this shelxl refinement is uniquely defined
by the following loop, which should always be used as a source of
symmetry information in preference to the above space-group names.
They are only intended as comments.
;
_space_group_crystal_system        'monoclinic'
_space_group_IT_number             15
_space_group_name_H-M_alt          'C 1 2/c 1'
_space_group_name_Hall             '-C 2yc'
loop_
  _space_group_symop_operation_xyz
 'x, y, z'
 '-x, y, -z+1/2'
 'x+1/2, y+1/2, z'
 '-x+1/2, y+1/2, -z+1/2'
 '-x, -y, -z'
 'x, -y, z-1/2'
 '-x+1/2, -y+1/2, -z'
 'x+1/2, -y+1/2, z-1/2'

_cell_length_a                     12.7759(7)
_cell_length_b                     16.4857(10)
_cell_length_c                     15.3281(9)
_cell_angle_alpha                  90
_cell_angle_beta                   108.438(6)
_cell_angle_gamma                  90
_cell_volume                       3062.7(3)
_cell_formula_units_Z              4
_cell_measurement_reflns_used      1847
_cell_measurement_temperature      150.0(2)
_cell_measurement_theta_max        74.7090
_cell_measurement_theta_min        4.7550
_shelx_estimated_absorpt_T_max     0.941
_shelx_estimated_absorpt_T_min     0.941
_exptl_absorpt_coefficient_mu      6.205
_exptl_absorpt_correction_T_max    1.00000
_exptl_absorpt_correction_T_min    0.61299
_exptl_absorpt_correction_type     multi-scan
_exptl_absorpt_process_details
;
CrysAlisPro 1.171.39.46 (Rigaku Oxford Diffraction, 2018)
Empirical absorption correction using spherical harmonics,
 implemented in SCALE3 ABSPACK scaling algorithm.
;
_exptl_absorpt_special_details     ?
_exptl_crystal_colour              'clear brown'
_exptl_crystal_colour_lustre       clear
_exptl_crystal_colour_modifier     .
_exptl_crystal_colour_primary      brown
_exptl_crystal_density_diffrn      1.545
_exptl_crystal_density_meas        ?
_exptl_crystal_density_method      ?
_exptl_crystal_description         block
_exptl_crystal_F_000               1480
_exptl_crystal_size_max            0.01
_exptl_crystal_size_mid            0.01
_exptl_crystal_size_min            0.01
_exptl_transmission_factor_max     ?
_exptl_transmission_factor_min     ?
_diffrn_reflns_av_R_equivalents    0.0753
_diffrn_reflns_av_unetI/netI       0.0652
_diffrn_reflns_Laue_measured_fraction_full  1.000
_diffrn_reflns_Laue_measured_fraction_max  0.984
_diffrn_reflns_limit_h_max         15
_diffrn_reflns_limit_h_min         -15
_diffrn_reflns_limit_k_max         19
_diffrn_reflns_limit_k_min         -20
_diffrn_reflns_limit_l_max         19
_diffrn_reflns_limit_l_min         -17
_diffrn_reflns_number              8471
_diffrn_reflns_point_group_measured_fraction_full  1.000
_diffrn_reflns_point_group_measured_fraction_max  0.984
_diffrn_reflns_theta_full          67.684
_diffrn_reflns_theta_max           76.382
_diffrn_reflns_theta_min           4.528
_diffrn_ambient_environment        N~2~
_diffrn_ambient_temperature        150.0(2)
_diffrn_detector                   'CCD plate'
_diffrn_detector_area_resol_mean   10.4102
_diffrn_detector_type              Atlas
_diffrn_measured_fraction_theta_full  1.000
_diffrn_measured_fraction_theta_max  0.984
_diffrn_measurement_details
;
List of Runs (angles in degrees, time in seconds):

  # Type    Start    End  Width  t~exp~   \w     \q     \k     \f   Frames
--------------------------------------------------------------------------
  1  \w    -48.00  20.00   1.00   20.00    --  -42.41  38.00-180.00   68
  2  \w     70.00  97.00   1.00   20.00    --   42.41-178.00 -90.00   27
  3  \w     59.00 117.00   1.00   20.00    --   42.41 178.00 -30.00   58
  4  \w     86.00 128.00   1.00   20.00    --   42.41 178.00-150.00   42
  5  \w     57.00 128.00   1.00   20.00    --   42.41 178.00  60.00   71
  6  \w     36.00  90.00   1.00   39.00    --  111.00 -30.00  60.00   54
  7  \w     70.00 107.00   1.00   39.00    --  111.00  15.00 -60.00   37
  8  \w     97.00 173.00   1.00   39.00    --  111.00  30.00  60.00   76
  9  \w    117.00 168.00   1.00   39.00    --  111.00  45.00  90.00   51
 10  \w     81.00 142.00   1.00   39.00    --  111.00 -77.00 150.00   61
 11  \w     67.00 121.00   1.00   39.00    --  111.00 -61.00  90.00   54
 12  \w     53.00  88.00   1.00   39.00    --  111.00 -30.00  90.00   35
 13  \w    150.00 178.00   1.00   39.00    --  111.00  15.00 -60.00   28
 14  \w     44.00  88.00   1.00   39.00    --  111.00 -30.00   0.00   44
 15  \w     40.00  82.00   1.00   39.00    --  111.00 -45.00-120.00   42
 16  \w     88.00 173.00   1.00   39.00    --  111.00  45.00   0.00   85
 17  \w     39.00 123.00   1.00   39.00    --  111.00 -77.00   0.00   84
;
_diffrn_measurement_device         'four-circle diffractometer'
_diffrn_measurement_device_type    'SuperNova, Dual, Cu at home/near, Atlas'
_diffrn_measurement_method         '\w scans'
_diffrn_orient_matrix_type        
 'CrysAlisPro convention (1999,Acta A55,543-557)'
_diffrn_orient_matrix_UB_11        0.0421093000
_diffrn_orient_matrix_UB_12        -0.0472634000
_diffrn_orient_matrix_UB_13        -0.0688012000
_diffrn_orient_matrix_UB_21        0.0872256000
_diffrn_orient_matrix_UB_22        -0.0419708000
_diffrn_orient_matrix_UB_23        0.0805655000
_diffrn_orient_matrix_UB_31        -0.0823247000
_diffrn_orient_matrix_UB_32        -0.0688105000
_diffrn_orient_matrix_UB_33        -0.0016035000
_diffrn_radiation_monochromator    mirror
_diffrn_radiation_probe            x-ray
_diffrn_radiation_type             'Cu K\a'
_diffrn_radiation_wavelength       1.54184
_diffrn_source                     'micro-focus sealed X-ray tube'
_diffrn_source_type                'SuperNova (Cu) X-ray Source'
_reflns_Friedel_coverage           0.000
_reflns_Friedel_fraction_full      .
_reflns_Friedel_fraction_max       .
_reflns_number_gt                  2297
_reflns_number_total               3166
_reflns_special_details
;
 Reflections were merged by SHELXL according to the crystal
 class for the calculation of statistics and refinement.
 
 _reflns_Friedel_fraction is defined as the number of unique
 Friedel pairs measured divided by the number that would be
 possible theoretically, ignoring centric projections and
 systematic absences.
;
_reflns_threshold_expression       'I > 2\s(I)'
_computing_cell_refinement         'CrysAlisPro 1.171.39.46 (Rigaku OD, 2018)'
_computing_data_collection         'CrysAlisPro 1.171.39.46 (Rigaku OD, 2018)'
_computing_data_reduction          'CrysAlisPro 1.171.39.46 (Rigaku OD, 2018)'
_computing_molecular_graphics      'Olex2 1.5 (Dolomanov et al., 2009)'
_computing_publication_material    'Olex2 1.5 (Dolomanov et al., 2009)'
_computing_structure_refinement    'SHELXL 2018/3 (Sheldrick, 2015)'
_computing_structure_solution      'SHELXT 2018/2 (Sheldrick, 2018)'
_refine_diff_density_max           0.633
_refine_diff_density_min           -0.409
_refine_diff_density_rms           0.072
_refine_ls_extinction_coef         .
_refine_ls_extinction_method       none
_refine_ls_goodness_of_fit_ref     1.004
_refine_ls_hydrogen_treatment      constr
_refine_ls_matrix_type             full
_refine_ls_number_parameters       213
_refine_ls_number_reflns           3166
_refine_ls_number_restraints       0
_refine_ls_R_factor_all            0.0809
_refine_ls_R_factor_gt             0.0581
_refine_ls_restrained_S_all        1.004
_refine_ls_shift/su_max            0.000
_refine_ls_shift/su_mean           0.000
_refine_ls_structure_factor_coef   Fsqd
_refine_ls_weighting_details      
 'w=1/[\s^2^(Fo^2^)+(0.0828P)^2^] where P=(Fo^2^+2Fc^2^)/3'
_refine_ls_weighting_scheme        calc
_refine_ls_wR_factor_gt            0.1452
_refine_ls_wR_factor_ref           0.1623
_refine_special_details            ?
_olex2_refinement_description
;
1. Fixed Uiso
 At 1.2 times of:
  All C(H) groups, All C(H,H) groups
 At 1.5 times of:
  All C(H,H,H) groups, All O(H,H) groups
2.a Free rotating group:
 O6(H6A,H6B)
2.b Secondary CH2 refined with riding coordinates:
 C11(H11A,H11B), C12(H12A,H12B), C13(H13A,H13B)
2.c Aromatic/amide H refined with riding coordinates:
 C4(H4), C6(H6), C2(H2), C7(H7), C3(H3), C8(H8)
2.d Idealised Me refined as rotating group:
 C15(H15A,H15B,H15C)
;
_atom_sites_solution_hydrogens     mixed
_atom_sites_solution_primary       dual
_atom_sites_solution_secondary     ?
loop_
  _atom_site_label
  _atom_site_type_symbol
  _atom_site_fract_x
  _atom_site_fract_y
  _atom_site_fract_z
  _atom_site_U_iso_or_equiv
  _atom_site_adp_type
  _atom_site_occupancy
  _atom_site_site_symmetry_order
  _atom_site_calc_flag
  _atom_site_refinement_flags_posn
  _atom_site_refinement_flags_adp
  _atom_site_refinement_flags_occupancy
  _atom_site_disorder_assembly
  _atom_site_disorder_group
 Co1 Co 0.500000 0.71452(5) 0.750000 0.0285(2) Uani 1 2 d S T P . .
 K1 K 0.500000 0.49673(8) 0.750000 0.0720(6) Uani 1 2 d S T P . .
 O4 O 0.43146(19) 0.71949(16) 0.84616(16) 0.0344(5) Uani 1 1 d . . . . .
 O1 O 0.39930(19) 0.63188(16) 0.69167(18) 0.0374(6) Uani 1 1 d . . . . .
 O2 O 0.2804(2) 0.50115(17) 0.6576(2) 0.0476(7) Uani 1 1 d . . . . .
 N1 N 0.4042(2) 0.79990(18) 0.68886(19) 0.0306(6) Uani 1 1 d . . . . .
 O3 O 0.3847(3) 0.35035(19) 0.6927(2) 0.0514(7) Uani 1 1 d . . . . .
 O5 O 0.4362(3) 0.5878(2) 0.8849(2) 0.0582(9) Uani 1 1 d . . . . .
 C10 C 0.2971(3) 0.6417(2) 0.6421(2) 0.0336(8) Uani 1 1 d . . . . .
 O6 O 0.3719(3) 0.4459(3) 0.9488(3) 0.0801(13) Uani 1 1 d G . . . .
 H6A H 0.419319 0.431608 0.999185 0.120 Uiso 1 1 d G U . . .
 H6B H 0.393871 0.488811 0.929138 0.120 Uiso 1 1 d G U . . .
 C4 C 0.3053(3) 0.7909(2) 0.6315(2) 0.0335(8) Uani 1 1 d . . . . .
 H4 H 0.268358 0.838504 0.602535 0.040 Uiso 1 1 calc R U . . .
 C5 C 0.2477(3) 0.7168(2) 0.6085(2) 0.0345(8) Uani 1 1 d . . . . .
 C1 C 0.4493(3) 0.8781(2) 0.7147(2) 0.0342(7) Uani 1 1 d . . . . .
 C9 C 0.2286(3) 0.5711(3) 0.6189(3) 0.0391(9) Uani 1 1 d . . . . .
 C6 C 0.1360(3) 0.7196(3) 0.5502(3) 0.0411(9) Uani 1 1 d . . . . .
 H6 H 0.103778 0.770240 0.526832 0.049 Uiso 1 1 calc R U . . .
 C2 C 0.3997(3) 0.9516(3) 0.6777(3) 0.0405(9) Uani 1 1 d . . . . .
 H2 H 0.332273 0.951918 0.628343 0.049 Uiso 1 1 calc R U . . .
 C14 C 0.4091(3) 0.6600(3) 0.8889(3) 0.0479(10) Uani 1 1 d . . . . .
 C7 C 0.0749(3) 0.6507(3) 0.5275(3) 0.0504(11) Uani 1 1 d . . . . .
 H7 H 0.000787 0.653295 0.488027 0.061 Uiso 1 1 calc R U . . .
 C3 C 0.4501(4) 1.0238(3) 0.7141(3) 0.0502(10) Uani 1 1 d . . . . .
 H3 H 0.416458 1.073869 0.689925 0.060 Uiso 1 1 calc R U . . .
 C11 C 0.2194(3) 0.4276(3) 0.6375(3) 0.0475(10) Uani 1 1 d . . . . .
 H11A H 0.210492 0.410244 0.573698 0.057 Uiso 1 1 calc R U . . .
 H11B H 0.145150 0.435442 0.643546 0.057 Uiso 1 1 calc R U . . .
 C8 C 0.1213(3) 0.5763(3) 0.5624(3) 0.0485(11) Uani 1 1 d . . . . .
 H8 H 0.078075 0.528426 0.546744 0.058 Uiso 1 1 calc R U . . .
 C12 C 0.2814(4) 0.3652(3) 0.7038(3) 0.0536(11) Uani 1 1 d . . . . .
 H12A H 0.291928 0.383983 0.767375 0.064 Uiso 1 1 calc R U . . .
 H12B H 0.238265 0.314212 0.694086 0.064 Uiso 1 1 calc R U . . .
 C15 C 0.3431(4) 0.6825(4) 0.9515(4) 0.0648(14) Uani 1 1 d . . . . .
 H15A H 0.379555 0.660811 1.013160 0.097 Uiso 1 1 calc R U . . .
 H15B H 0.268743 0.659652 0.927189 0.097 Uiso 1 1 calc R U . . .
 H15C H 0.338309 0.741719 0.954700 0.097 Uiso 1 1 calc R U . . .
 C13 C 0.4423(5) 0.2850(3) 0.7494(4) 0.0686(15) Uani 1 1 d . . . . .
 H13A H 0.407001 0.232705 0.724857 0.082 Uiso 1 1 calc R U . . .
 H13B H 0.439144 0.291589 0.812717 0.082 Uiso 1 1 calc R U . . .

loop_
  _atom_site_aniso_label
  _atom_site_aniso_U_11
  _atom_site_aniso_U_22
  _atom_site_aniso_U_33
  _atom_site_aniso_U_23
  _atom_site_aniso_U_13
  _atom_site_aniso_U_12
 Co1 0.0214(4) 0.0279(4) 0.0314(4) 0.000 0.0013(3) 0.000
 K1 0.0417(7) 0.0314(7) 0.1177(14) 0.000 -0.0108(7) 0.000
 O4 0.0271(11) 0.0376(14) 0.0343(12) 0.0036(11) 0.0037(9) 0.0014(10)
 O1 0.0254(11) 0.0316(13) 0.0478(14) -0.0009(11) 0.0007(10) -0.0028(10)
 O2 0.0369(14) 0.0371(16) 0.0605(18) -0.0036(13) 0.0038(12) -0.0114(12)
 N1 0.0286(14) 0.0296(16) 0.0319(14) 0.0003(11) 0.0071(11) -0.0002(11)
 O3 0.0587(18) 0.0410(17) 0.0549(17) -0.0012(14) 0.0185(13) -0.0076(14)
 O5 0.0556(18) 0.050(2) 0.067(2) 0.0211(16) 0.0157(15) 0.0015(15)
 C10 0.0266(16) 0.040(2) 0.0297(17) -0.0052(15) 0.0027(12) -0.0049(14)
 O6 0.068(2) 0.062(2) 0.079(3) 0.0227(19) -0.0212(18) -0.0252(19)
 C4 0.0269(16) 0.0368(19) 0.0310(16) 0.0032(14) 0.0010(12) 0.0071(14)
 C5 0.0273(16) 0.041(2) 0.0324(16) -0.0029(15) 0.0053(13) -0.0035(14)
 C1 0.0356(18) 0.0307(19) 0.0353(18) -0.0011(14) 0.0097(14) 0.0000(15)
 C9 0.0331(18) 0.044(2) 0.0381(19) -0.0021(16) 0.0078(14) -0.0066(16)
 C6 0.0263(17) 0.051(2) 0.0388(19) -0.0009(17) -0.0005(14) 0.0034(16)
 C2 0.0380(18) 0.037(2) 0.043(2) 0.0060(16) 0.0065(15) 0.0051(16)
 C14 0.0316(19) 0.058(3) 0.048(2) 0.013(2) 0.0039(16) -0.0004(18)
 C7 0.0262(18) 0.070(3) 0.044(2) -0.005(2) -0.0044(15) -0.0056(19)
 C3 0.057(2) 0.0277(19) 0.059(3) 0.0042(18) 0.0097(19) 0.0031(19)
 C11 0.045(2) 0.044(2) 0.054(2) -0.0125(19) 0.0176(18) -0.0190(19)
 C8 0.0338(19) 0.061(3) 0.043(2) -0.010(2) 0.0016(16) -0.0154(19)
 C12 0.062(3) 0.044(2) 0.057(3) -0.007(2) 0.022(2) -0.021(2)
 C15 0.056(3) 0.086(4) 0.057(3) 0.015(3) 0.024(2) -0.002(3)
 C13 0.081(3) 0.036(3) 0.081(4) 0.007(2) 0.015(3) -0.013(2)

_geom_special_details
;
 All esds (except the esd in the dihedral angle between two l.s. planes)
 are estimated using the full covariance matrix.  The cell esds are taken
 into account individually in the estimation of esds in distances, angles
 and torsion angles; correlations between esds in cell parameters are only
 used when they are defined by crystal symmetry.  An approximate (isotropic)
 treatment of cell esds is used for estimating esds involving l.s. planes.
;
loop_
  _geom_bond_atom_site_label_1
  _geom_bond_atom_site_label_2
  _geom_bond_distance
  _geom_bond_site_symmetry_2
  _geom_bond_publ_flag
 Co1 K1 3.5904(16) . ?
 Co1 O4 1.940(3) 2_656 ?
 Co1 O4 1.940(3) . ?
 Co1 O1 1.893(3) 2_656 ?
 Co1 O1 1.893(3) . ?
 Co1 N1 1.906(3) 2_656 ?
 Co1 N1 1.906(3) . ?
 K1 O1 2.587(3) 2_656 ?
 K1 O1 2.587(3) . ?
 K1 O2 2.714(3) 2_656 ?
 K1 O2 2.715(3) . ?
 K1 O3 2.819(3) . ?
 K1 O3 2.819(3) 2_656 ?
 K1 O5 2.875(4) 2_656 ?
 K1 O5 2.875(4) . ?
 O4 C14 1.261(5) . ?
 O1 C10 1.296(4) . ?
 O2 C9 1.368(5) . ?
 O2 C11 1.421(4) . ?
 N1 C4 1.299(4) . ?
 N1 C1 1.416(5) . ?
 O3 C12 1.404(6) . ?
 O3 C13 1.433(6) . ?
 O5 C14 1.248(6) . ?
 C10 C5 1.412(5) . ?
 C10 C9 1.432(5) . ?
 O6 H6A 0.8503 . ?
 O6 H6B 0.8498 . ?
 C4 H4 0.9500 . ?
 C4 C5 1.412(5) . ?
 C5 C6 1.425(5) . ?
 C1 C1 1.402(7) 2_656 ?
 C1 C2 1.402(5) . ?
 C9 C8 1.373(5) . ?
 C6 H6 0.9500 . ?
 C6 C7 1.359(6) . ?
 C2 H2 0.9500 . ?
 C2 C3 1.383(6) . ?
 C14 C15 1.509(7) . ?
 C7 H7 0.9500 . ?
 C7 C8 1.393(7) . ?
 C3 C3 1.397(9) 2_656 ?
 C3 H3 0.9500 . ?
 C11 H11A 0.9900 . ?
 C11 H11B 0.9900 . ?
 C11 C12 1.487(7) . ?
 C8 H8 0.9500 . ?
 C12 H12A 0.9900 . ?
 C12 H12B 0.9900 . ?
 C15 H15A 0.9800 . ?
 C15 H15B 0.9800 . ?
 C15 H15C 0.9800 . ?
 C13 C13 1.469(12) 2_656 ?
 C13 H13A 0.9900 . ?
 C13 H13B 0.9900 . ?

loop_
  _geom_angle_atom_site_label_1
  _geom_angle_atom_site_label_2
  _geom_angle_atom_site_label_3
  _geom_angle
  _geom_angle_site_symmetry_1
  _geom_angle_site_symmetry_3
  _geom_angle_publ_flag
 O4 Co1 K1 92.42(8) . . ?
 O4 Co1 K1 92.42(8) 2_656 . ?
 O4 Co1 O4 175.16(16) . 2_656 ?
 O1 Co1 K1 43.97(8) . . ?
 O1 Co1 K1 43.97(8) 2_656 . ?
 O1 Co1 O4 94.26(11) 2_656 . ?
 O1 Co1 O4 89.23(11) 2_656 2_656 ?
 O1 Co1 O4 94.26(11) . 2_656 ?
 O1 Co1 O4 89.23(11) . . ?
 O1 Co1 O1 87.94(16) 2_656 . ?
 O1 Co1 N1 93.69(12) 2_656 2_656 ?
 O1 Co1 N1 177.09(12) 2_656 . ?
 O1 Co1 N1 177.09(12) . 2_656 ?
 O1 Co1 N1 93.69(12) . . ?
 N1 Co1 K1 137.60(9) . . ?
 N1 Co1 K1 137.60(9) 2_656 . ?
 N1 Co1 O4 88.24(12) 2_656 . ?
 N1 Co1 O4 88.18(11) . . ?
 N1 Co1 O4 88.18(11) 2_656 2_656 ?
 N1 Co1 O4 88.24(12) . 2_656 ?
 N1 Co1 N1 84.79(18) 2_656 . ?
 O1 K1 Co1 30.53(6) 2_656 . ?
 O1 K1 Co1 30.53(6) . . ?
 O1 K1 O1 61.06(11) . 2_656 ?
 O1 K1 O2 58.51(8) . . ?
 O1 K1 O2 118.43(9) . 2_656 ?
 O1 K1 O2 118.44(9) 2_656 . ?
 O1 K1 O2 58.51(8) 2_656 2_656 ?
 O1 K1 O3 118.41(9) . . ?
 O1 K1 O3 118.42(9) 2_656 2_656 ?
 O1 K1 O3 177.21(9) . 2_656 ?
 O1 K1 O3 177.21(9) 2_656 . ?
 O1 K1 O5 64.89(9) . . ?
 O1 K1 O5 64.89(9) 2_656 2_656 ?
 O1 K1 O5 61.64(9) 2_656 . ?
 O1 K1 O5 61.63(9) . 2_656 ?
 O2 K1 Co1 88.46(7) . . ?
 O2 K1 Co1 88.46(7) 2_656 . ?
 O2 K1 O2 176.92(13) 2_656 . ?
 O2 K1 O3 122.52(10) 2_656 . ?
 O2 K1 O3 122.52(10) . 2_656 ?
 O2 K1 O3 60.55(9) 2_656 2_656 ?
 O2 K1 O3 60.55(9) . . ?
 O2 K1 O5 83.10(9) . . ?
 O2 K1 O5 95.29(10) 2_656 . ?
 O2 K1 O5 95.29(10) . 2_656 ?
 O2 K1 O5 83.10(10) 2_656 2_656 ?
 O3 K1 Co1 148.87(7) . . ?
 O3 K1 Co1 148.87(7) 2_656 . ?
 O3 K1 O3 62.26(14) 2_656 . ?
 O3 K1 O5 117.52(9) . 2_656 ?
 O3 K1 O5 117.52(9) 2_656 . ?
 O3 K1 O5 115.58(9) . . ?
 O3 K1 O5 115.58(9) 2_656 2_656 ?
 O5 K1 Co1 58.53(7) . . ?
 O5 K1 Co1 58.53(7) 2_656 . ?
 O5 K1 O5 117.06(14) . 2_656 ?
 C14 O4 Co1 126.4(3) . . ?
 Co1 O1 K1 105.50(10) . . ?
 C10 O1 Co1 126.5(3) . . ?
 C10 O1 K1 127.5(2) . . ?
 C9 O2 K1 121.8(2) . . ?
 C9 O2 C11 117.9(3) . . ?
 C11 O2 K1 119.7(3) . . ?
 C4 N1 Co1 125.8(3) . . ?
 C4 N1 C1 121.0(3) . . ?
 C1 N1 Co1 113.2(2) . . ?
 C12 O3 K1 103.4(2) . . ?
 C12 O3 C13 112.3(4) . . ?
 C13 O3 K1 109.7(3) . . ?
 C14 O5 K1 132.8(3) . . ?
 O1 C10 C5 125.1(3) . . ?
 O1 C10 C9 117.9(4) . . ?
 C5 C10 C9 117.0(3) . . ?
 H6A O6 H6B 109.5 . . ?
 N1 C4 H4 117.1 . . ?
 N1 C4 C5 125.9(3) . . ?
 C5 C4 H4 117.1 . . ?
 C10 C5 C4 122.0(3) . . ?
 C10 C5 C6 120.0(4) . . ?
 C4 C5 C6 117.9(4) . . ?
 C1 C1 N1 114.26(19) 2_656 . ?
 C1 C1 C2 120.1(2) 2_656 . ?
 C2 C1 N1 125.6(3) . . ?
 O2 C9 C10 113.8(3) . . ?
 O2 C9 C8 125.2(4) . . ?
 C8 C9 C10 121.0(4) . . ?
 C5 C6 H6 119.5 . . ?
 C7 C6 C5 120.9(4) . . ?
 C7 C6 H6 119.5 . . ?
 C1 C2 H2 120.4 . . ?
 C3 C2 C1 119.2(4) . . ?
 C3 C2 H2 120.4 . . ?
 O4 C14 C15 113.8(4) . . ?
 O5 C14 O4 127.2(4) . . ?
 O5 C14 C15 119.0(4) . . ?
 C6 C7 H7 120.1 . . ?
 C6 C7 C8 119.8(3) . . ?
 C8 C7 H7 120.1 . . ?
 C2 C3 C3 120.7(2) . 2_656 ?
 C2 C3 H3 119.7 . . ?
 C3 C3 H3 119.7 2_656 . ?
 O2 C11 H11A 110.2 . . ?
 O2 C11 H11B 110.2 . . ?
 O2 C11 C12 107.7(3) . . ?
 H11A C11 H11B 108.5 . . ?
 C12 C11 H11A 110.2 . . ?
 C12 C11 H11B 110.2 . . ?
 C9 C8 C7 121.1(4) . . ?
 C9 C8 H8 119.5 . . ?
 C7 C8 H8 119.5 . . ?
 O3 C12 C11 110.8(4) . . ?
 O3 C12 H12A 109.5 . . ?
 O3 C12 H12B 109.5 . . ?
 C11 C12 H12A 109.5 . . ?
 C11 C12 H12B 109.5 . . ?
 H12A C12 H12B 108.1 . . ?
 C14 C15 H15A 109.5 . . ?
 C14 C15 H15B 109.5 . . ?
 C14 C15 H15C 109.5 . . ?
 H15A C15 H15B 109.5 . . ?
 H15A C15 H15C 109.5 . . ?
 H15B C15 H15C 109.5 . . ?
 O3 C13 C13 109.2(4) . 2_656 ?
 O3 C13 H13A 109.8 . . ?
 O3 C13 H13B 109.8 . . ?
 C13 C13 H13A 109.8 2_656 . ?
 C13 C13 H13B 109.8 2_656 . ?
 H13A C13 H13B 108.3 . . ?

loop_
  _geom_torsion_atom_site_label_1
  _geom_torsion_atom_site_label_2
  _geom_torsion_atom_site_label_3
  _geom_torsion_atom_site_label_4
  _geom_torsion
  _geom_torsion_site_symmetry_1
  _geom_torsion_site_symmetry_2
  _geom_torsion_site_symmetry_3
  _geom_torsion_site_symmetry_4
  _geom_torsion_publ_flag
 Co1 O4 C14 O5 7.9(6) . . . . ?
 Co1 O4 C14 C15 -172.8(3) . . . . ?
 Co1 O1 C10 C5 12.4(5) . . . . ?
 Co1 O1 C10 C9 -168.0(3) . . . . ?
 Co1 N1 C4 C5 4.4(6) . . . . ?
 Co1 N1 C1 C1 -5.2(5) . . . 2_656 ?
 Co1 N1 C1 C2 176.8(3) . . . . ?
 K1 Co1 O1 C10 172.4(4) . . . . ?
 K1 O1 C10 C5 -176.8(3) . . . . ?
 K1 O1 C10 C9 2.7(5) . . . . ?
 K1 O2 C9 C10 -7.8(4) . . . . ?
 K1 O2 C9 C8 172.0(3) . . . . ?
 K1 O2 C11 C12 22.2(4) . . . . ?
 K1 O3 C12 C11 67.5(3) . . . . ?
 K1 O3 C13 C13 -52.7(6) . . . 2_656 ?
 K1 O5 C14 O4 -21.8(6) . . . . ?
 K1 O5 C14 C15 158.9(3) . . . . ?
 O4 Co1 O1 K1 -94.29(11) . . . . ?
 O4 Co1 O1 K1 89.08(12) 2_656 . . . ?
 O4 Co1 O1 C10 -98.5(3) 2_656 . . . ?
 O4 Co1 O1 C10 78.1(3) . . . . ?
 O1 Co1 O1 K1 0.002(0) 2_656 . . . ?
 O1 Co1 O1 C10 172.4(4) 2_656 . . . ?
 O1 C10 C5 C4 -4.3(6) . . . . ?
 O1 C10 C5 C6 176.4(3) . . . . ?
 O1 C10 C9 O2 3.5(5) . . . . ?
 O1 C10 C9 C8 -176.3(4) . . . . ?
 O2 C9 C8 C7 178.7(4) . . . . ?
 O2 C11 C12 O3 -62.9(5) . . . . ?
 N1 Co1 O1 K1 177.58(12) . . . . ?
 N1 Co1 O1 C10 -10.0(3) . . . . ?
 N1 C4 C5 C10 -4.7(6) . . . . ?
 N1 C4 C5 C6 174.7(4) . . . . ?
 N1 C1 C2 C3 175.6(4) . . . . ?
 C10 C5 C6 C7 1.3(6) . . . . ?
 C10 C9 C8 C7 -1.5(7) . . . . ?
 C4 N1 C1 C1 172.4(4) . . . 2_656 ?
 C4 N1 C1 C2 -5.6(6) . . . . ?
 C4 C5 C6 C7 -178.1(4) . . . . ?
 C5 C10 C9 O2 -176.9(3) . . . . ?
 C5 C10 C9 C8 3.3(6) . . . . ?
 C5 C6 C7 C8 0.7(7) . . . . ?
 C1 N1 C4 C5 -172.8(3) . . . . ?
 C1 C1 C2 C3 -2.2(7) 2_656 . . . ?
 C1 C2 C3 C3 0.8(8) . . . 2_656 ?
 C9 O2 C11 C12 -166.2(4) . . . . ?
 C9 C10 C5 C4 176.2(3) . . . . ?
 C9 C10 C5 C6 -3.2(5) . . . . ?
 C6 C7 C8 C9 -0.6(7) . . . . ?
 C11 O2 C9 C10 -179.2(3) . . . . ?
 C11 O2 C9 C8 0.6(6) . . . . ?
 C12 O3 C13 C13 -167.1(5) . . . 2_656 ?
 C13 O3 C12 C11 -174.4(4) . . . . ?

_shelx_res_file
;
TITL 044ap20_a.res in C2/c
    044ap20.res
    created by SHELXL-2018/3 at 16:20:52 on 28-Nov-2022
REM Old TITL 044AP20 in C2/c
REM SHELXT solution in C2/c: R1 0.188, Rweak 0.087, Alpha 0.040
REM <I/s> 0.320 for 111 systematic absences, Orientation as input
REM Formula found by SHELXT: C30 N2 O12 K Co
CELL 1.54184 12.7759 16.4857 15.3281 90 108.438 90
ZERR 4 0.0007 0.001 0.0009 0 0.006 0
LATT 7
SYMM -X,+Y,0.5-Z
SFAC C H Co K N O
UNIT 120 136 4 4 8 48
EQIV $1 1-X,+Y,1.5-Z

L.S. 99
PLAN  5
SIZE 0.01 0.01 0.01
TEMP -123.1(2)
CONF
FREE K1 C10_$1
FREE K1 C10
FREE K1 C12_$1
FREE K1 C12
BOND
list 4
MORE -1
BOND $H
fmap 2 53
acta
REM <olex2.extras>
REM <HklSrc "%.\\044AP20.hkl">
REM </olex2.extras>

WGHT    0.082800
FVAR       0.13774
CO1   3    0.500000    0.714516    0.750000    10.50000    0.02142    0.02785 =
         0.03141    0.00000    0.00130    0.00000
K1    4    0.500000    0.496727    0.750000    10.50000    0.04169    0.03139 =
         0.11772    0.00000   -0.01081    0.00000
O4    6    0.431461    0.719489    0.846159    11.00000    0.02714    0.03756 =
         0.03433    0.00363    0.00368    0.00143
O1    6    0.399304    0.631884    0.691673    11.00000    0.02540    0.03158 =
         0.04775   -0.00086    0.00073   -0.00282
O2    6    0.280412    0.501145    0.657589    11.00000    0.03693    0.03710 =
         0.06054   -0.00357    0.00380   -0.01141
N1    5    0.404172    0.799898    0.688856    11.00000    0.02857    0.02961 =
         0.03192    0.00033    0.00714   -0.00020
O3    6    0.384672    0.350354    0.692704    11.00000    0.05870    0.04097 =
         0.05486   -0.00122    0.01855   -0.00760
O5    6    0.436155    0.587758    0.884943    11.00000    0.05556    0.04961 =
         0.06684    0.02105    0.01570    0.00149
C10   1    0.297123    0.641659    0.642147    11.00000    0.02658    0.04022 =
         0.02971   -0.00522    0.00275   -0.00487
AFIX   6
O6    6    0.371945    0.445934    0.948789    11.00000    0.06815    0.06168 =
         0.07919    0.02270   -0.02122   -0.02519
H6A   2    0.419319    0.431608    0.999185    11.00000   -1.50000
H6B   2    0.393871    0.488811    0.929138    11.00000   -1.50000
AFIX   0

C4    1    0.305259    0.790931    0.631549    11.00000    0.02687    0.03677 =
         0.03102    0.00317    0.00101    0.00712
AFIX  43
H4    2    0.268358    0.838504    0.602535    11.00000   -1.20000
AFIX   0
C5    1    0.247676    0.716812    0.608519    11.00000    0.02730    0.04100 =
         0.03244   -0.00292    0.00530   -0.00349
C1    1    0.449288    0.878078    0.714651    11.00000    0.03564    0.03072 =
         0.03531   -0.00114    0.00975    0.00004
C9    1    0.228622    0.571068    0.618880    11.00000    0.03307    0.04381 =
         0.03814   -0.00210    0.00781   -0.00658
C6    1    0.135993    0.719559    0.550194    11.00000    0.02628    0.05064 =
         0.03885   -0.00094   -0.00046    0.00340
AFIX  43
H6    2    0.103778    0.770240    0.526832    11.00000   -1.20000
AFIX   0
C2    1    0.399689    0.951637    0.677732    11.00000    0.03798    0.03651 =
         0.04266    0.00599    0.00654    0.00509
AFIX  43
H2    2    0.332273    0.951918    0.628343    11.00000   -1.20000
AFIX   0
C14   1    0.409056    0.660049    0.888922    11.00000    0.03156    0.05811 =
         0.04805    0.01251    0.00394   -0.00042
C7    1    0.074916    0.650708    0.527515    11.00000    0.02621    0.06977 =
         0.04437   -0.00521   -0.00438   -0.00558
AFIX  43
H7    2    0.000787    0.653295    0.488027    11.00000   -1.20000
AFIX   0
C3    1    0.450087    1.023795    0.714077    11.00000    0.05727    0.02767 =
         0.05949    0.00420    0.00967    0.00314
AFIX  43
H3    2    0.416458    1.073869    0.689925    11.00000   -1.20000
AFIX   0
C11   1    0.219358    0.427625    0.637459    11.00000    0.04532    0.04419 =
         0.05419   -0.01252    0.01757   -0.01899
AFIX  23
H11A  2    0.210492    0.410244    0.573698    11.00000   -1.20000
H11B  2    0.145150    0.435442    0.643546    11.00000   -1.20000
AFIX   0
C8    1    0.121346    0.576315    0.562353    11.00000    0.03383    0.06108 =
         0.04325   -0.00961    0.00156   -0.01535
AFIX  43
H8    2    0.078075    0.528426    0.546744    11.00000   -1.20000
AFIX   0
C12   1    0.281399    0.365185    0.703826    11.00000    0.06202    0.04447 =
         0.05668   -0.00741    0.02195   -0.02081
AFIX  23
H12A  2    0.291928    0.383983    0.767375    11.00000   -1.20000
H12B  2    0.238265    0.314212    0.694086    11.00000   -1.20000
AFIX   0
C15   1    0.343140    0.682528    0.951474    11.00000    0.05639    0.08592 =
         0.05659    0.01467    0.02443   -0.00204
AFIX 137
H15A  2    0.379555    0.660811    1.013160    11.00000   -1.50000
H15B  2    0.268743    0.659652    0.927189    11.00000   -1.50000
H15C  2    0.338309    0.741719    0.954700    11.00000   -1.50000
AFIX   0
C13   1    0.442283    0.284980    0.749397    11.00000    0.08097    0.03614 =
         0.08133    0.00731    0.01505   -0.01257
AFIX  23
H13A  2    0.407001    0.232705    0.724857    11.00000   -1.20000
H13B  2    0.439144    0.291589    0.812717    11.00000   -1.20000
AFIX   0
HKLF 4


REM  044ap20_a.res in C2/c
REM wR2 = 0.1623, GooF = S = 1.004, Restrained GooF = 1.004 for all data
REM R1 = 0.0581 for 2297 Fo > 4sig(Fo) and 0.0809 for all 3166 data
REM 213 parameters refined using 0 restraints

END

WGHT      0.0829      0.0000

REM Highest difference peak  0.633,  deepest hole -0.409,  1-sigma level  0.072
Q1    1   0.4610  0.7141  0.8028  11.00000  0.05    0.63
Q2    1   0.4166  0.4653  0.9036  11.00000  0.05    0.40
Q3    1   0.3829  0.5004  0.9420  11.00000  0.05    0.38
Q4    1   0.4676  0.7167  0.6834  11.00000  0.05    0.34
Q5    1   0.5000  0.8653  0.7500  10.50000  0.05    0.33
;
_shelx_res_checksum                52983
_shelx_hkl_file
;
   0   0   2 1638.62   13.53
   0   0   3    0.07    0.78
   0   0   4   10.55    1.94
   0   0   5    0.65    1.20
   0   0   6   10.85    2.34
   0   0   7   -0.29    1.32
   0   0   8   17.39    3.51
   0   0   9    1.51    2.14
   0   0  10   72.72    7.76
   0   0  11    1.74    2.04
   0   0 -11    0.58    1.19
   0   0  11    2.02    1.72
   0   0 -12   16.73    3.25
   0   0  12   10.44    3.42
   0   0  12   18.31    3.31
   0   0  13   -2.00    1.87
   0   0 -13   -2.85    2.01
   0   0 -14   24.94    4.22
   0   0  14   27.68    3.89
   0   0 -15   -8.77    2.66
   0   0  15    0.11    1.59
   0   0 -16   25.28    3.80
   0   0  17    0.01    1.50
   0   0 -17    1.88    1.35
   0   0  18    3.90    1.16
   0  -2   0   96.69    2.43
   0  -2  -1    2.21    0.60
   0  -2   1    2.02    0.66
   0  -2   2   21.46    1.93
   0  -2   2   23.61    1.45
   0  -2   3  670.44    8.62
   0  -2   3  679.86   11.95
   0  -2   4   51.22    3.78
   0  -2   5    5.51    1.88
   0   2   5    4.40    1.51
   0   2   6   10.08    2.33
   0  -2   6   10.07    2.33
   0   2   7   81.90    6.76
   0  -2   7   74.84    6.02
   0  -2   8   28.60    4.37
   0   2   8   26.00    4.25
   0  -2   9   82.81    7.52
   0   2   9   77.35    7.52
   0   2  10    6.56    2.93
   0  -2  10    7.09    3.05
   0  -2  11    2.06    2.26
   0   2  11    1.18    1.70
   0   2 -11    2.09    1.37
   0  -2 -11    4.30    2.21
   0  -2 -11    1.87    1.34
   0   2 -11    1.61    1.32
   0  -2 -12    4.23    2.11
   0   2 -12    5.57    2.11
   0  -2  12    6.18    3.03
   0  -2 -12    4.22    1.97
   0   2 -13   10.85    2.92
   0  -2 -13    2.64    1.92
   0  -2  13    9.56    3.00
   0  -2 -13    3.11    1.71
   0  -2  14   21.96    3.95
   0   2 -14   17.80    3.59
   0  -2 -14   16.61    3.43
   0  -2  15    3.50    1.82
   0   2 -15    7.88    2.52
   0  -2 -15   10.43    2.98
   0  -2 -16    7.84    2.45
   0  -2  16    5.00    1.85
   0   2 -16    3.49    1.74
   0   2  16    4.04    2.00
   0  -2  17   -1.13    1.83
   0  -2  17    1.15    1.04
   0   2  17    1.61    1.33
   0   2 -17    0.89    1.09
   0   2  18    7.06    1.36
   0  -2  18    6.51    1.28
   0  -4   0   66.79    2.92
   0  -4   0   71.90    3.26
   0  -4   1   22.70    1.67
   0  -4  -1   26.50    2.14
   0  -4  -1   28.13    2.18
   0  -4   2  128.21    5.36
   0  -4   3   73.94    4.52
   0  -4   4   88.95    5.40
   0  -4   5  103.94    6.30
   0  -4   6   80.37    6.19
   0  -4   7    3.58    1.80
   0   4   7    2.31    1.93
   0   4   8   93.40    7.89
   0  -4   8  100.77    7.94
   0   4   9   95.34    8.48
   0  -4   9  107.76    8.76
   0  -4  10  164.22    9.16
   0  -4  10  184.73   12.43
   0  -4 -11   44.68    4.89
   0  -4  11   51.22    6.96
   0  -4  11   48.59    5.46
   0   4 -11   52.51    4.83
   0  -4 -11   46.01    5.26
   0  -4  12   60.92    8.08
   0   4 -12   65.20    5.81
   0  -4 -12   49.76    5.29
   0  -4 -12   61.27    6.28
   0   4 -12   52.48    5.11
   0  -4 -13    9.37    2.51
   0   4 -13   14.38    2.95
   0  -4 -13   18.57    3.74
   0  -4 -14   10.53    3.04
   0   4 -14   16.22    3.28
   0  -4 -14   10.38    2.65
   0  -4  15    1.31    1.83
   0  -4 -15    5.48    2.28
   0   4  15    2.81    1.83
   0   4 -15    1.46    1.45
   0  -4  16   -2.33    1.92
   0   4 -16   -1.06    1.52
   0   4  16    3.34    1.84
   0  -4  17    4.25    1.38
   0   4 -17    2.30    0.93
   0   4  17    4.58    1.55
   0  -4  17    0.93    1.16
   0  -6   0   51.26    3.33
   0  -6   0   54.67    3.71
   0  -6   1   36.33    3.05
   0  -6   1   29.37    2.39
   0  -6  -1   34.93    3.16
   0  -6  -1   32.70    2.92
   0  -6  -2  152.61    6.47
   0  -6  -2  161.98    6.71
   0  -6  -3   85.67    5.36
   0  -6  -4  126.69    7.09
   0  -6   4  131.94    7.29
   0  -6   5  142.61    8.12
   0  -6   6   41.27    4.60
   0  -6   7   83.85    7.06
   0   6   8   10.54    2.78
   0  -6   8   17.74    3.49
   0  -6   9    9.18    2.81
   0  -6  10    5.37    1.97
   0  -6  10    4.87    2.20
   0  -6 -10    6.73    2.37
   0  -6 -10    5.61    2.17
   0  -6  10    7.32    2.23
   0  -6 -11   11.60    4.45
   0  -6 -11   12.52    3.05
   0  -6  11   10.67    3.36
   0  -6 -11    6.10    2.05
   0  -6  11   11.68    3.07
   0  -6  11   11.19    2.60
   0   6 -12    0.06    1.28
   0  -6 -12   -2.88    2.36
   0  -6  12   -0.06    1.72
   0   6  12   -2.60    2.63
   0  -6 -12    2.54    2.25
   0  -6 -13    6.29    2.61
   0   6 -13    1.52    1.53
   0  -6 -13    1.88    1.84
   0   6  13    3.12    2.02
   0  -6 -14    0.01    1.32
   0   6  14   -1.16    1.72
   0   6 -14    0.98    1.48
   0   6 -15    1.87    1.45
   0   6  15   -0.37    1.64
   0  -6  15    0.14    1.46
   0   6 -16    1.89    1.01
   0   6  16    3.72    1.43
   0  -6  16    1.30    1.24
   0  -6  17    4.25    1.01
   0   6  17    3.92    0.93
   0  -6  17    7.07    1.46
   0  -8   0    2.66    1.24
   0  -8   0    1.87    1.11
   0  -8   1  137.82    7.17
   0  -8  -1  135.99    6.78
   0  -8  -1  134.35    7.34
   0  -8   1  123.58    5.70
   0  -8  -2  272.89   10.11
   0  -8   2  277.46   10.02
   0  -8  -2  292.00   10.74
   0  -8  -3    3.16    1.88
   0  -8  -4   77.70    6.22
   0  -8  -5   25.61    4.00
   0  -8  -6    6.27    2.15
   0  -8  -7    8.81    2.81
   0  -8   8   -0.65    1.12
   0  -8  -8    0.69    2.53
   0  -8  -8   -0.38    1.36
   0  -8   9    3.40    1.56
   0  -8  -9    2.31    2.34
   0  -8   9    5.00    1.78
   0  -8  -9    3.86    1.75
   0  -8 -10    4.87    2.31
   0  -8 -10    3.64    3.05
   0  -8  10    3.89    2.10
   0  -8  10    4.82    2.11
   0  -8  11   16.25    3.14
   0  -8  11   20.36    3.54
   0  -8 -11   19.95    3.81
   0  -8 -12    1.16    2.07
   0  -8  12   -2.52    2.31
   0   8 -13   11.79    2.24
   0  -8  14   10.96    2.51
   0   8 -14    4.82    1.65
   0  -8  15   19.19    2.73
   0   8 -15   14.47    2.19
   0   8  16   10.59    1.79
   0  -8  16    8.69    1.57
   0 -10   0   69.08    6.37
   0 -10  -1   35.29    4.62
   0 -10   1   36.93    4.68
   0 -10  -2  120.72    7.93
   0 -10   2  126.23    8.14
   0 -10   3   15.90    3.24
   0 -10  -3   15.75    3.42
   0 -10   4   16.68    3.28
   0 -10  -4   12.65    3.17
   0 -10  -5    1.41    1.78
   0 -10  -6   43.32    6.00
   0 -10   6   53.66    5.05
   0 -10  -6   51.50    4.97
   0 -10   7    2.51    1.72
   0 -10  -7    1.89    1.64
   0 -10  -7   -0.43    2.44
   0 -10   7    4.80    1.92
   0 -10   8   52.29    5.17
   0 -10  -8   42.44    6.56
   0 -10   8   53.07    5.38
   0 -10  -8   53.99    5.59
   0 -10  -9   11.82    3.04
   0 -10   9   10.20    2.52
   0 -10  -9    8.05    3.37
   0 -10   9    8.26    2.34
   0 -10  10   26.83    3.78
   0 -10  10   30.74    4.31
   0 -10  11   23.06    3.66
   0 -10  11   22.13    3.61
   0 -10  12   14.82    2.86
   0  10 -13    6.88    1.78
   0  10 -14    2.76    1.13
   0 -10  14    6.26    1.79
   0 -10  15   -0.13    0.97
   0  10  15   -0.12    1.11
   0 -10  16   -0.49    0.74
   0  10  16    1.35    0.75
   0 -12   0   62.41    6.91
   0 -12   1   10.94    2.92
   0 -12  -1   11.83    2.60
   0 -12   1   10.65    2.45
   0 -12   2   76.07    7.31
   0 -12   2   70.79    5.66
   0 -12   3    1.81    1.57
   0 -12   3    0.71    1.79
   0 -12   4   39.13    5.48
   0 -12   4   36.40    4.01
   0 -12   5    1.05    1.45
   0 -12   5    1.31    1.12
   0 -12   5    0.45    1.69
   0 -12   6   -1.59    2.18
   0 -12   6    1.40    1.44
   0 -12   6    1.79    1.60
   0 -12   7    5.31    2.11
   0 -12   7    7.50    2.38
   0 -12   7    3.79    1.97
   0 -12   8    3.90    2.28
   0 -12   8    5.03    2.19
   0 -12   9   14.43    3.18
   0 -12   9   14.67    3.01
   0 -12  10    0.55    1.46
   0 -12  10    1.15    1.41
   0 -12  11    1.59    1.45
   0 -12  11    2.58    1.74
   0 -12  12    0.25    1.32
   0  12  12    1.46    1.61
   0  12 -12    1.01    0.97
   0  12 -13    2.04    0.90
   0  12  13    2.60    1.52
   0 -12  13    5.85    1.87
   0  12  14    2.54    1.23
   0 -12  14    0.61    0.93
   0 -14   0  558.84   17.06
   0 -14  -1   30.82    4.21
   0 -14   1   34.25    4.45
   0 -14   2  127.20    8.04
   0 -14  -2  109.47    7.86
   0 -14   3    8.62    2.60
   0 -14  -3    5.57    1.63
   0 -14   4    3.70    1.86
   0 -14   4    4.19    2.06
   0 -14   5    0.39    1.26
   0 -14   5    0.69    1.54
   0 -14   6    9.11    2.71
   0 -14   6    6.96    2.34
   0 -14   7    0.97    1.76
   0 -14   7    0.10    1.22
   0  14   7    0.52    1.15
   0  14   8   38.45    3.93
   0 -14   8   42.98    4.98
   0 -14   8   38.99    4.40
   0 -14   9   -0.15    1.57
   0 -14   9   -0.21    1.26
   0  14   9    0.49    1.38
   0  14  10   35.00    3.64
   0 -14  10   36.45    4.11
   0 -14  10   31.02    3.52
   0  14  11    5.36    1.73
   0 -14  11   -0.20    1.09
   0 -14  11    2.96    1.64
   0  14  12    2.77    1.18
   0 -14  12    5.16    1.42
   0  14  13    1.47    0.87
   0 -14  13    0.58    0.69
   0 -14 -13    1.66    0.94
   0 -16   0    5.99    2.68
   0 -16   1   -0.47    1.87
   0 -16  -1    1.22    1.74
   0 -16  -2   -0.71    1.78
   0 -16   2    0.93    1.86
   0 -16   2    0.41    1.08
   0 -16   3    1.26    1.36
   0 -16  -3    1.56    1.75
   0 -16   3    0.97    1.95
   0 -16  -4   -0.39    1.73
   0 -16   4    1.29    2.20
   0 -16   4    0.86    1.17
   0 -16   5    4.09    2.50
   0 -16   5    0.32    1.12
   0 -16  -5    2.90    2.11
   0 -16  -6    7.73    2.81
   0 -16   6    9.19    2.59
   0 -16   6    8.03    2.04
   0 -16   7   -2.52    2.06
   0 -16   7    0.64    1.09
   0 -16  -7    1.36    1.92
   0 -16  -8   21.16    3.36
   0 -16   8   19.68    3.19
   0 -16   8   15.43    2.39
   0 -16   9    0.84    1.23
   0 -16  -9    1.53    1.73
   0 -16   9    1.92    1.08
   0 -16  10    0.72    0.85
   0 -16 -10    2.82    1.26
   0 -16  10    0.66    0.85
   0 -16 -11    0.99    0.86
   0 -18   0   12.02    2.45
   0 -18  -1    0.28    1.36
   0 -18   1   -0.85    1.76
   0 -18   2    3.72    1.62
   0 -18  -2    1.57    1.37
   0 -18   3    1.17    1.40
   0 -18  -3    2.44    1.56
   0 -18   4    5.43    1.85
   0 -18  -4    5.16    1.90
   0 -18  -5    7.17    1.87
   0 -18   5    7.29    1.88
   0 -18  -6   12.66    2.21
   0 -18   6   11.68    2.17
   0 -18   7   15.90    2.19
   0 -18  -7   15.46    2.25
   0 -18  -8   10.69    1.70
   0 -18  -9    6.68    1.18
   0 -20   0   -0.40    0.80
   0 -20  -1    0.59    0.81
   0 -20   1    0.28    0.72
   0 -20   2    0.48    0.78
   0 -20  -2    0.37    0.77
   0 -20   3    3.05    1.00
   0 -20  -3    1.64    0.85
   0 -20  -4    1.09    0.70
  -1  -1  18    1.81    1.17
  -1   1  18    0.71    1.12
  -1   1  17   10.82    2.49
  -1  -1  17   10.40    2.43
  -1  -1  17   10.23    2.05
   1   1 -17   10.08    1.99
  -1  -1  16    1.36    1.84
  -1   1  16    1.60    1.77
   1  -1 -16    3.69    2.09
   1   1 -16   -0.50    1.45
  -1  -1  15   -2.19    2.29
   1  -1 -15    5.66    2.27
   1   1 -15    0.31    1.85
  -1   1  15    7.18    2.61
  -1   1  14    4.24    1.87
   1   1 -14    6.05    2.48
   1  -1 -14    3.73    1.79
  -1  -1  14    6.77    2.62
  -1  -1  13    0.72    1.90
  -1   1  13   -0.08    1.86
  -1   1  13   -4.28    3.19
   1   1 -13    1.99    1.67
   1  -1 -13   -0.04    1.54
  -1  -1  13    4.86    2.49
  -1   1  12    8.44    2.44
  -1  -1  12   13.26    3.10
   1   1 -12    8.94    2.38
  -1   1  12    2.06    1.91
  -1  -1  12    6.81    3.06
   1  -1 -12    9.59    2.63
  -1  -1  11   25.87    5.37
  -1   1  11   21.95    4.98
  -1  -1  10   13.60    3.82
  -1   1  10   11.48    3.57
  -1   1   9   36.82    5.63
  -1  -1   9   37.35    5.41
  -1   1   8   10.42    3.45
  -1  -1   8    9.81    2.78
  -1  -1   7   49.22    5.10
  -1   1   7   47.45    5.27
  -1  -1   6    8.23    2.33
  -1   1   6    7.79    2.14
  -1  -1   5  269.63    9.41
  -1  -1   4  110.36    5.25
  -1  -1   3   72.89    3.90
  -1   1   3   72.03    1.68
  -1  -1   2  550.13    8.60
  -1  -1   2  543.66    6.80
  -1  -1   1 1512.92   10.84
  -1  -1   0  266.22    4.42
   1   1   1  207.21    2.81
   1  -1   1  205.52    4.50
  -1  -1  -1  201.97    3.58
   1   1   2   71.51    2.74
  -1  -1  -2   64.95    2.14
   1  -1   2   71.74    3.32
   1   1   3   21.87    2.03
  -1  -1  -3   20.99    1.29
   1  -1   3   20.88    2.24
   1   1   4   87.05    4.74
  -1  -1  -4   77.80    2.51
   1  -1   4   92.74    4.95
   1  -1   5   29.32    3.10
   1   1   5   31.13    3.16
  -1  -1  -5   21.33    1.25
   1   1   6  148.06    7.56
   1  -1   6  147.95    7.61
   1  -1   7   94.72    6.71
   1   1   7  101.57    6.89
   1  -1   8  106.06    7.81
   1   1   8  105.22    7.56
   1  -1   9   14.02    3.35
   1   1   9   13.25    3.23
   1   1  10    7.45    2.68
   1  -1  10    6.39    2.74
  -1   1 -11    4.72    1.75
   1  -1  11    5.35    2.49
  -1  -1 -11    4.80    1.82
  -1   1 -11    6.00    2.23
  -1  -1 -11    3.06    1.51
  -1  -1 -12    2.23    1.57
  -1  -1 -12    0.14    1.90
  -1   1 -12   -0.57    1.74
  -1  -1 -13   24.19    3.62
  -1  -1 -13   29.30    4.61
   1  -1  13   31.60    4.29
  -1   1 -13   33.11    4.69
  -1   1 -14   11.07    2.96
  -1  -1 -14    4.23    2.07
   1  -1  14   13.34    3.00
  -1   1 -15    6.87    2.24
  -1  -1 -15    6.15    2.28
   1  -1  15    6.64    1.94
  -1  -1 -16   13.79    2.89
  -1   1 -16   10.61    2.59
   1  -1  17   -0.14    1.25
  -1   1 -17    2.80    1.25
   1   1  17    1.83    1.28
  -1   3  18    1.85    1.08
  -1  -3  18    1.25    0.87
   1   3 -17    3.86    1.32
  -1   3  17    3.81    1.88
  -1  -3  17    0.29    1.46
  -1  -3  17    6.85    2.01
  -1  -3  16   -1.44    1.84
  -1   3  16   -2.66    2.18
   1   3 -16   -2.73    1.75
  -1  -3  15   -0.32    1.73
   1   3 -15    2.08    1.72
  -1   3  15   -3.20    3.12
   1  -3 -15    3.53    2.15
   1  -3 -14    1.94    2.00
  -1  -3  14    3.36    2.51
   1   3 -14   -1.55    1.74
   1   3 -13    0.84    1.63
   1  -3 -13    0.14    1.19
   1  -3 -13    2.95    2.15
  -1  -3  12    5.48    3.27
   1  -3 -12    0.25    1.39
   1   3 -12    2.32    1.69
   1  -3 -12   -1.84    2.04
  -1   3  12    3.05    2.26
  -1   3  11   33.02    6.07
   1  -3 -11   32.56    4.29
   1   3 -11   30.48    3.56
  -1  -3  11   40.48    6.38
  -1  -3  10   -0.69    1.99
  -1   3  10   -0.99    2.67
  -1  -3   9   99.22    8.30
  -1   3   9   88.87    8.83
  -1  -3   8   14.43    3.22
  -1  -3   8    9.01    2.00
  -1   3   8   10.57    3.00
  -1  -3   7    9.80    1.74
  -1   3   7    7.15    2.23
  -1  -3   7   11.13    2.64
  -1  -3   6   87.62    5.04
  -1  -3   6  105.30    6.65
  -1  -3   5   30.50    2.84
  -1  -3   5   38.46    3.68
  -1  -3   4    3.19    1.45
  -1  -3   4    1.98    0.92
  -1  -3   3   71.04    3.64
  -1  -3   3   77.28    4.39
  -1  -3   2  206.04    5.72
  -1  -3   2  211.45    6.28
  -1  -3   1   14.94    1.56
   1  -3  -1   15.21    1.14
  -1  -3   1   13.35    1.50
  -1  -3   0  221.70    5.56
   1  -3   0  206.71    2.84
  -1  -3  -1   49.01    2.54
   1  -3   2  283.17    7.62
  -1  -3  -2  279.99    5.94
   1  -3   3    9.13    1.72
   1  -3   4   88.33    5.33
   1  -3   5  144.26    7.41
   1   3   5  141.05    6.59
   1  -3   6  114.74    7.12
   1   3   6  124.04    6.99
   1  -3   7    2.60    1.55
   1   3   7    3.69    1.77
   1  -3   8   10.13    2.94
   1   3   8    9.26    2.46
   1   3   9    3.40    1.92
   1  -3   9    1.88    1.65
   1  -3  10   -0.48    1.01
   1  -3  10    1.39    1.61
  -1  -3 -10    1.98    1.80
   1  -3  11   33.19    5.62
  -1   3 -11   39.18    4.52
   1  -3  11   36.76    4.81
  -1  -3 -11   40.34    4.71
  -1   3 -11   44.93    4.59
  -1  -3 -11   43.32    5.22
  -1   3 -12   18.41    3.22
  -1   3 -12   17.56    3.32
  -1  -3 -12   16.87    3.29
  -1  -3 -12   15.75    3.31
   1  -3  12   12.90    3.85
  -1  -3 -13    9.92    2.65
  -1  -3 -13    6.54    2.16
  -1  -3 -14    8.73    2.87
   1  -3  14    9.91    2.84
  -1  -3 -14    4.03    1.36
  -1   3 -14    7.52    2.45
  -1  -3 -15    2.76    1.66
   1  -3  15    2.14    1.66
  -1   3 -15    3.36    2.08
  -1  -3 -15    4.27    2.23
  -1   3 -16    4.17    1.68
   1   3  16    7.59    2.14
  -1  -3 -16    8.80    2.27
   1  -3  16    5.43    1.63
  -1   3 -17    4.75    1.23
   1   3  17    4.87    1.33
   1  -3  17    1.79    1.00
  -1  -5  17   18.25    2.44
  -1   5  17   13.70    1.67
  -1  -5  17   16.37    2.15
  -1   5  17   21.42    2.54
  -1  -5  16    1.22    1.39
   1   5 -16    3.44    1.31
  -1   5  15    1.28    1.77
   1   5 -15    0.29    1.30
  -1  -5  15    0.27    1.62
   1  -5 -14   26.16    4.22
   1   5 -14   24.67    3.57
  -1   5  14   23.22    4.05
  -1  -5  14   33.05    4.55
   1   5 -13   -1.44    1.50
   1  -5 -13    3.56    2.36
  -1   5  13   -0.68    2.49
   1  -5 -13    0.16    1.66
   1   5 -12   44.86    4.53
   1  -5 -12   47.55    5.54
   1  -5 -12   38.34    4.66
  -1  -5  12   44.26    7.05
  -1  -5  11    1.27    1.30
   1  -5 -11    2.87    1.90
  -1  -5  11    0.86    1.69
   1  -5 -11   -3.15    2.34
  -1  -5  11   -0.53    1.74
  -1   5  10   98.06    9.62
  -1  -5  10  112.95    9.68
  -1  -5  10  106.90    7.33
  -1  -5   9   15.72    3.51
  -1   5   9    8.85    2.94
  -1  -5   8  148.68    9.61
  -1  -5   7   62.51    5.81
  -1  -5   6  123.82    7.64
  -1  -5   5  112.06    6.92
  -1  -5   4  188.27    8.24
  -1  -5   3    3.77    1.49
   1  -5  -2   68.30    3.60
  -1  -5   2   75.04    4.38
  -1  -5   2   69.28    3.78
   1  -5  -1   91.19    3.66
  -1  -5   1   97.52    4.46
   1  -5  -1  100.46    4.18
  -1  -5   1  102.86    4.81
  -1  -5   0  273.29    7.61
   1  -5   0  278.18    6.73
  -1  -5   0  275.93    7.87
  -1  -5  -1  128.25    5.75
  -1  -5  -1  119.63    5.39
  -1  -5  -2  521.92   12.15
  -1  -5  -3   51.86    4.28
   1  -5   4  388.82   11.77
  -1  -5  -4  364.83   11.66
   1  -5   5   41.82    4.34
   1  -5   6  185.14    9.63
   1   5   6  171.14    8.38
   1   5   7   45.34    4.84
   1  -5   7   45.73    5.10
   1  -5   8   98.27    8.03
   1  -5   9   19.04    3.83
  -1   5 -10  115.25    6.96
   1  -5  10  134.90   10.56
   1  -5  10  144.67    8.90
  -1  -5 -10  140.60    8.96
   1  -5  10  102.03    7.24
  -1  -5 -10  122.75   11.25
  -1  -5 -10  128.30    8.24
  -1   5 -11    8.50    2.17
  -1  -5 -11    8.65    3.78
  -1  -5 -11    9.19    2.62
   1  -5  11    8.01    2.61
  -1  -5 -11    8.31    2.46
  -1   5 -12   54.21    5.10
  -1  -5 -12   43.81    5.39
  -1  -5 -12   59.32    6.10
   1  -5  12   41.84    5.31
  -1   5 -12   56.87    5.46
  -1   5 -13   66.10    5.78
  -1  -5 -13   61.30    6.31
  -1   5 -14    2.88    2.02
  -1  -5 -14    1.25    1.74
  -1  -5 -14    2.87    2.42
   1   5  14   -1.15    2.23
   1  -5  14    6.96    2.63
  -1  -5 -15    2.46    1.65
  -1   5 -15   -0.90    1.44
   1   5  15   -0.77    1.80
   1  -5  15   -0.79    1.41
  -1   5 -16   -0.85    1.26
   1  -5  16    1.34    1.29
   1  -5  17   -0.77    0.79
  -1  -7  17    0.59    0.93
  -1   7  17   -0.39    0.64
  -1   7  16    1.74    1.22
  -1  -7  16    0.66    0.93
  -1  -7  16    0.89    1.20
  -1   7  16    2.10    1.36
  -1   7  15    6.37    2.03
  -1  -7  15    6.51    2.37
   1   7 -15    1.34    1.06
  -1  -7  14    5.98    2.43
   1   7 -14    1.93    1.40
  -1   7  14    2.62    2.10
  -1   7  13    4.16    2.21
   1   7 -13    2.35    1.52
  -1   7  12   16.86    3.31
   1  -7 -12   13.41    3.13
   1   7 -12   14.89    2.62
  -1  -7  12   14.03    2.95
  -1  -7  12   14.71    3.19
   1  -7 -11    2.00    2.81
   1  -7 -11    0.69    1.71
  -1  -7  11   -0.21    1.51
  -1  -7  11    3.83    2.36
  -1   7  11    1.37    1.63
  -1  -7  11    0.51    1.30
  -1  -7  10   91.65    7.08
   1  -7 -10   86.51    6.63
  -1   7  10   80.86    6.36
   1  -7 -10   80.07    6.63
  -1  -7  10   93.35    7.26
  -1  -7  10   83.64    8.27
  -1  -7   9    1.09    1.63
  -1  -7   9    2.19    1.56
   1  -7  -9    0.54    1.15
   1  -7  -9    1.94    1.53
  -1   7   9    2.38    2.32
  -1  -7   8  302.84   14.49
  -1  -7   7   16.25    3.60
  -1  -7   6    2.39    1.60
  -1  -7   5   11.26    2.65
   1  -7  -4   87.74    6.02
   1  -7  -3    0.72    1.19
   1  -7  -2  125.84    6.01
   1  -7  -2  119.04    5.75
  -1  -7   2  131.45    6.53
   1  -7  -1   22.60    2.77
   1  -7  -1   20.49    2.29
  -1  -7   1   22.29    2.85
  -1  -7   1   20.65    2.51
   1  -7   0    2.63    0.90
  -1  -7   0    2.78    1.33
   1  -7   0    1.16    0.75
  -1  -7   0    2.81    1.45
  -1  -7  -1   66.93    4.85
  -1  -7  -1   70.67    5.22
  -1  -7  -2   58.88    4.79
  -1  -7  -3   17.11    2.99
  -1  -7  -4  594.86   16.69
  -1  -7  -5    5.51    2.34
  -1  -7  -6  133.96    9.40
  -1  -7  -7    2.03    2.21
  -1  -7  -8   12.13    3.08
  -1  -7  -9   -0.06    1.41
  -1  -7  -9   -2.59    3.05
  -1  -7  -9    3.35    2.01
   1  -7   9   -0.55    1.45
   1  -7   9    0.10    1.28
   1  -7   9    1.87    1.44
  -1  -7 -10   18.11    4.53
  -1  -7 -10   16.46    3.53
   1  -7  10   11.38    2.73
   1  -7  10   15.22    3.16
  -1  -7 -10   12.90    2.98
  -1  -7 -11    6.60    2.90
  -1  -7 -11   -0.54    2.22
   1  -7  11    3.56    1.93
  -1   7 -12   10.87    2.41
  -1  -7 -12   10.16    2.86
   1  -7  12    7.71    2.27
   1   7  13   -2.62    1.80
  -1  -7 -13    2.42    1.87
  -1   7 -13    1.53    1.43
   1  -7  14    8.28    2.29
  -1   7 -14    5.60    1.89
  -1  -7 -14    2.40    1.94
  -1   7 -15    2.56    1.38
   1  -7  15    5.82    1.84
   1   7  16   18.55    2.18
   1  -7  16   14.33    1.86
  -1  -9  16   13.19    1.89
  -1   9  16   15.75    2.08
  -1  -9  15    0.99    1.35
  -1   9  15    2.15    1.56
  -1  -9  14   20.66    3.05
   1   9 -13   -2.15    1.21
  -1  -9  12   40.20    4.78
  -1  -9  12   42.13    4.93
  -1  -9  11    5.60    2.18
  -1  -9  11    7.28    2.35
  -1  -9  10   20.94    3.77
   1  -9 -10   13.56    4.01
  -1  -9  10   18.52    3.52
  -1  -9   9   20.59    3.60
   1  -9  -9   20.16    3.57
   1  -9  -9   19.29    4.60
  -1  -9   9   22.67    3.63
  -1  -9   8   60.21    5.59
  -1  -9   8   58.52    5.47
   1  -9  -8   60.39    7.44
   1  -9  -8   62.18    5.52
   1  -9  -7   27.16    4.86
   1  -9  -6   45.49    5.46
   1  -9  -5    4.62    1.70
   1  -9  -4   16.95    2.92
  -1  -9   3   15.46    2.95
   1  -9  -3   13.90    2.56
  -1  -9   2  345.75   12.81
   1  -9  -2  305.94   10.80
   1  -9  -1   62.68    5.24
  -1  -9   1   55.93    5.21
  -1  -9   1   52.83    4.67
  -1  -9   0  206.13    9.41
   1  -9   0  222.71    9.55
  -1  -9   0  227.26   10.65
  -1  -9  -1   77.18    6.48
   1  -9   1   85.08    5.93
  -1  -9  -1   76.83    6.08
   1  -9   2  158.49    8.07
  -1  -9  -2  154.10    8.88
  -1  -9  -3    3.57    1.82
  -1  -9  -4  119.09    8.64
  -1  -9  -5    3.53    2.20
  -1  -9  -6    6.13    2.88
  -1  -9  -7    3.61    1.94
  -1  -9  -7    3.94    1.68
   1  -9   7    6.52    2.11
   1  -9   8   72.60    5.78
   1  -9   8   91.68    6.99
  -1  -9  -8   71.86    8.35
  -1  -9  -8   80.37    6.63
   1  -9   9   -1.48    1.41
   1  -9   9   -0.44    1.42
  -1  -9  -9   -2.12    2.35
  -1  -9  -9   -1.96    2.05
   1  -9  10   91.40    7.01
  -1  -9 -10   89.79    7.21
   1  -9  10   72.03    6.16
   1  -9  11    1.50    1.53
  -1  -9 -11   -0.87    1.84
   1  -9  11   -0.99    1.64
  -1  -9 -12   67.24    6.33
   1  -9  12   62.94    5.73
  -1   9 -13   10.98    2.15
  -1   9 -14    9.70    1.85
   1  -9  14   14.50    2.41
   1   9  15    4.32    1.44
   1  -9  15    5.11    1.51
  -1   9 -15    2.01    0.80
   1  -9  16   -0.98    0.88
   1   9  16    2.21    0.79
  -1  11  15    0.19    1.06
  -1 -11  15    0.57    0.95
  -1  11  14    3.73    1.59
  -1 -11  14    5.97    1.74
  -1 -11  13    3.94    1.91
  -1  11  13    3.23    1.94
  -1 -11  12   -1.86    1.96
  -1 -11  12   -2.06    2.00
  -1 -11  11    4.28    2.01
  -1 -11  11    3.29    1.85
  -1 -11  10    7.81    2.40
  -1 -11  10    7.28    2.39
  -1 -11   9    3.99    1.69
  -1 -11   9    3.93    2.06
  -1 -11   8    6.18    2.46
  -1 -11   8    7.58    2.42
  -1 -11   7    7.46    2.43
  -1 -11   7    7.84    2.32
  -1 -11   7    9.71    3.32
  -1 -11   6   -0.17    1.80
  -1 -11   6    0.69    1.25
  -1 -11   6    1.21    1.20
  -1 -11   5   14.82    2.77
  -1 -11   5   14.02    3.22
  -1 -11   4    1.19    1.57
  -1 -11   3   80.18    7.27
  -1 -11   2   20.06    4.05
  -1 -11   1   72.92    7.37
   1 -11  -1   69.65    6.62
  -1 -11   0    3.34    1.90
   1 -11   0    3.64    1.75
  -1 -11  -1   24.61    4.17
   1 -11   1   33.42    4.64
  -1 -11  -1   26.36    4.77
   1 -11   2    9.23    2.49
  -1 -11  -2    7.74    2.64
   1 -11   3    5.30    2.18
  -1 -11  -3    0.87    1.66
  -1 -11  -4    3.26    2.37
   1 -11   4    0.38    1.53
   1 -11   5    3.74    1.60
  -1 -11  -5    1.60    1.80
   1 -11   5    7.23    2.62
   1 -11   6   14.26    2.76
  -1 -11  -6   12.46    3.60
  -1 -11  -6   16.62    3.12
   1 -11   6   18.84    3.30
  -1 -11  -7    3.35    2.58
   1 -11   7    4.31    1.91
   1 -11   7    3.45    1.82
  -1 -11  -7    3.72    1.94
  -1 -11  -8   19.30    3.87
   1 -11   8   20.62    3.26
   1 -11   8   17.28    3.31
   1 -11   9    3.97    1.72
   1 -11   9    0.84    1.56
   1 -11  10    0.57    1.77
   1 -11  10    0.44    1.60
   1 -11  11    4.00    1.94
   1 -11  11    2.38    1.59
   1 -11  12   10.67    2.24
  -1  11 -13    7.61    1.57
  -1  11 -14    1.66    0.82
   1  11  14    4.73    1.41
   1 -11  15    2.32    0.87
   1  11  15    4.60    1.06
  -1 -13  14   -0.86    0.87
  -1  13  14   -0.24    0.84
  -1 -13  13    1.58    1.29
  -1  13  13   -0.21    1.10
  -1  13  12    2.71    1.73
  -1 -13  12    6.02    1.97
  -1  13  11   13.02    2.73
  -1 -13  11    8.15    2.01
  -1 -13  11   12.39    2.67
  -1 -13  10    0.11    1.51
  -1 -13  10   -0.58    1.22
  -1  13  10    0.97    1.48
  -1 -13   9    8.33    2.39
  -1  13   9    5.34    1.81
  -1 -13   9    6.59    2.48
  -1  13   8   -0.88    1.55
  -1 -13   8   -0.72    1.62
  -1 -13   8   -0.98    1.61
  -1  13   7   -0.78    1.50
  -1 -13   7    1.95    1.62
  -1 -13   7    2.00    1.83
  -1 -13   6    6.83    2.32
  -1 -13   6    5.15    1.90
  -1  13   6    4.33    1.57
  -1 -13   5    3.32    1.54
  -1 -13   5    3.55    1.81
  -1 -13   5    2.60    1.68
  -1 -13   4   12.33    2.69
  -1 -13   4   13.44    2.86
  -1 -13   4   14.19    3.65
  -1 -13   3  121.04   10.02
  -1 -13   3  126.29    7.67
  -1 -13   2  334.51   12.60
   1 -13  -2  327.26   13.16
  -1 -13   2  308.18   16.31
   1 -13  -1  248.94   11.67
  -1 -13   1  246.41   10.82
  -1 -13   1  226.79   13.82
  -1 -13   0  104.71    9.51
  -1 -13   0  116.64    7.74
   1 -13   0  126.43    8.23
   1 -13   1   16.99    3.09
  -1 -13  -1   14.89    3.14
  -1 -13  -2   11.78    2.73
   1 -13   2   10.47    2.54
   1 -13   3   45.75    4.79
   1 -13   4    1.81    1.74
   1 -13   5    4.14    2.01
   1 -13   5    3.54    1.65
   1 -13   6   -1.21    1.79
   1 -13   6    0.30    1.32
   1 -13   7    1.05    1.71
   1 -13   7    2.76    2.08
   1 -13   8   20.11    3.42
   1 -13   8   18.29    3.19
   1 -13   9    5.25    2.08
   1 -13   9    1.93    1.50
   1 -13  10    1.18    1.29
   1 -13  10    1.15    1.37
   1  13  11    4.32    1.59
   1 -13  11    3.48    1.45
   1  13  12   -0.27    1.10
  -1  13 -12   -0.16    0.74
   1 -13  12   -1.46    1.37
   1  13  13   11.31    1.70
   1 -13  13   14.31    1.98
   1 -15 -12    1.35    1.00
  -1  15  12    0.56    0.77
  -1 -15  11   14.41    2.40
  -1  15  11   13.32    2.03
  -1  15  10    5.56    1.62
  -1 -15  10    3.52    1.34
  -1 -15  10    5.22    2.13
  -1 -15   9   27.53    3.74
  -1 -15   9   22.55    2.96
  -1  15   9   23.76    2.91
  -1  15   8    1.72    1.44
  -1 -15   8    2.26    1.72
  -1 -15   8   -0.03    1.54
  -1 -15   7   19.49    3.60
  -1 -15   7   14.24    2.60
  -1 -15   6    3.91    2.39
  -1 -15   6    2.17    1.50
  -1 -15   5   23.63    3.76
  -1 -15   5   19.22    3.11
   1 -15  -5   19.88    3.71
   1 -15  -4   44.91    5.31
  -1 -15   4   56.70    5.50
   1 -15  -3    8.31    2.58
  -1 -15   3   12.29    2.72
  -1 -15   2   87.09    6.73
   1 -15  -2   65.43    6.32
  -1 -15   1    2.99    2.52
   1 -15  -1    1.47    1.65
  -1 -15   0   11.79    3.19
   1 -15   0   12.80    3.07
   1 -15   1    4.23    2.42
  -1 -15  -1    1.58    1.72
   1 -15   2   -1.96    1.76
  -1 -15  -2    0.30    1.82
  -1 -15  -3    0.59    2.13
   1 -15   3    1.82    1.83
   1 -15   4    8.39    2.52
   1 -15   4    8.35    2.30
  -1 -15  -4    2.38    1.78
   1 -15   5    4.66    2.15
  -1 -15  -5    3.18    1.99
   1 -15   5    6.88    2.45
  -1 -15  -6    8.46    2.95
   1 -15   6   11.16    2.77
   1 -15   6    7.92    2.45
   1 -15   7   28.43    3.92
   1 -15   7   34.12    4.30
   1 -15   8    3.93    2.03
   1 -15   8    0.84    1.16
   1 -15   9   16.27    2.71
   1 -15   9   14.45    2.57
   1  15   9   12.77    2.01
  -1 -15  -9   16.09    3.02
  -1 -15 -10    1.89    1.31
   1 -15  10    2.23    1.15
   1  15  10    1.80    0.97
  -1  15 -11    1.61    0.68
   1 -15  11    1.27    0.92
   1 -15  11    4.05    1.26
   1  15  11    1.79    0.80
  -1 -15 -11    2.44    1.12
   1 -17 -10   -0.02    0.77
  -1 -17  10   -0.27    0.69
  -1 -17   9    6.29    1.60
   1 -17  -9    4.02    1.52
   1 -17  -8    3.83    1.74
  -1 -17   8    5.36    1.97
  -1 -17   7   14.32    2.79
   1 -17  -7   10.33    2.32
  -1 -17   6    6.39    2.16
   1 -17  -6    6.63    2.06
  -1 -17   5    4.75    2.42
   1 -17  -5    1.99    1.88
   1 -17  -4    3.10    1.99
  -1 -17   4    4.49    2.26
  -1 -17   3    3.14    1.98
   1 -17  -3    1.07    1.46
   1 -17  -2   -0.27    1.90
  -1 -17   2    0.93    1.56
  -1 -17   1    9.71    2.45
   1 -17  -1    8.46    2.25
   1 -17   0   -2.29    1.92
  -1 -17   0   -1.38    1.92
   1 -17   1    3.23    1.57
  -1 -17  -1    3.89    1.73
   1 -17   2    3.73    2.01
   1 -17   2    4.48    1.71
  -1 -17  -2    2.18    1.58
  -1 -17  -3    4.95    2.01
   1 -17   3    7.97    2.10
   1 -17   3    7.55    2.36
   1 -17   4   -1.09    1.56
  -1 -17  -4   -0.79    1.61
   1 -17   4    1.59    1.50
   1 -17   5    1.26    1.46
   1 -17   5    2.12    1.31
  -1 -17  -5    2.11    1.86
   1 -17   6    0.30    1.52
   1 -17   6    3.38    1.49
  -1 -17  -6    4.45    2.02
   1 -17   7   10.30    1.98
  -1 -17  -7   10.53    2.30
   1 -17   7    8.63    1.83
  -1 -17  -8    1.69    1.21
   1 -17   8    1.40    0.95
  -1 -17  -9    1.83    0.98
   1 -17   9    2.07    0.86
   1 -19  -7    1.22    0.80
  -1 -19   6   18.82    2.14
   1 -19  -6   22.49    2.32
  -1 -19   5   -1.09    1.18
   1 -19  -5    1.14    1.03
   1 -19  -4   14.02    2.14
  -1 -19   4   10.80    2.04
   1 -19  -3    2.56    1.35
  -1 -19   3   -0.74    1.32
   1 -19  -2   10.02    1.88
  -1 -19   2    6.23    1.62
  -1 -19   1   -0.57    1.38
   1 -19  -1    0.90    0.97
   1 -19   0   24.42    2.72
  -1 -19   0   25.21    2.89
  -1 -19  -1    1.43    1.26
   1 -19   1   -0.33    0.97
   1 -19   2   39.52    3.31
  -1 -19  -2   40.89    3.60
  -1 -19  -3    2.42    1.39
   1 -19   3    4.29    1.43
   1 -19   4   23.91    2.42
  -1 -19  -4   30.62    2.94
   1 -19   5    1.53    0.73
  -1 -19  -5    3.25    1.28
  -1 -19  -6   22.88    2.20
  -2   0  18   13.02    2.17
  -2   0  17    1.71    1.71
  -2   0  17   -1.47    2.09
   2   0 -17    0.93    1.08
  -2   0  16    6.91    2.46
  -2   0  16    2.97    2.26
   2   0 -16    5.07    1.92
   2   0 -15   -1.71    1.90
  -2   0  15   -0.40    1.97
   2   0 -14   11.54    2.58
  -2   0  14   14.11    3.15
  -2   0  13    1.20    1.66
  -2   0  13   -0.80    1.63
   2   0 -13   -2.44    1.90
   2   0 -12    4.28    1.92
  -2   0  12    4.82    2.34
  -2   0  12    2.35    2.28
  -2   0  11   -0.97    2.07
  -2   0  10    4.70    2.74
  -2   0   9   -1.74    2.16
  -2   0   8  210.66   12.10
  -2   0   7   -0.86    1.58
  -2   0   6  560.82   14.87
  -2   0   5    0.70    1.24
  -2   0   4 9999.00   35.70
  -2   0   3    0.62    0.73
  -2   0   2  568.96    7.86
  -2   0   1    0.58    0.47
  -2   0   1    0.23    0.62
  -2   0   0  309.18    5.90
  -2   0  -1   -0.09    0.66
   2   0   2 1148.05   12.29
   2   0   3    0.23    0.84
   2   0   4  114.67    5.24
   2   0   5    0.26    1.22
   2   0   6   75.44    5.28
   2   0   7    0.24    1.11
   2   0   8   14.00    2.78
   2   0   9    0.27    1.12
  -2   0 -10   53.39    4.92
  -2   0 -10   55.98    5.33
  -2   0 -11    0.78    1.54
  -2   0 -11    1.59    1.72
  -2   0 -11   -2.00    1.82
  -2   0 -12  155.84    9.35
  -2   0 -12  130.35    8.08
  -2   0 -13   -2.19    2.59
  -2   0 -13    0.89    1.38
  -2   0 -14   36.98    4.87
  -2   0 -15   -3.13    2.13
  -2   0 -16   25.24    3.27
  -2   0 -17    1.54    0.95
   2   0  17   -0.80    0.96
  -2  -2  18   15.51    2.05
  -2   2  18   21.27    2.58
  -2  -2  18   16.34    2.20
  -2  -2  17    1.94    1.64
  -2  -2  17   -0.17    1.44
  -2   2  17    1.18    1.58
  -2   2  16    1.52    1.98
   2   2 -16   -0.52    1.22
  -2  -2  16    2.85    2.01
   2  -2 -16    3.51    1.71
  -2   2  16    2.62    1.91
  -2   2  15   -7.22    3.40
   2  -2 -15    2.83    1.88
  -2  -2  15   -4.28    2.62
  -2   2  15    1.14    1.85
   2   2 -15   -2.61    2.06
   2   2 -14   -1.09    1.64
  -2  -2  14    1.32    2.14
  -2   2  14    4.24    2.08
   2  -2 -14    2.25    1.77
   2  -2 -13   18.64    3.43
  -2   2  13   24.98    3.93
  -2  -2  13   20.70    5.38
   2   2 -13   23.11    3.59
  -2  -2  13   32.03    4.30
  -2   2  13   14.34    4.31
   2  -2 -12   17.88    3.26
  -2  -2  12   28.77    5.95
  -2   2  12   21.19    5.44
  -2  -2  12   31.20    4.22
  -2   2  12   19.32    3.15
   2   2 -12   21.51    3.22
  -2  -2  11    0.24    1.82
  -2   2  11   -0.21    2.47
  -2  -2  10   93.68    8.94
  -2   2  10   91.46    9.67
  -2   2   9    3.04    2.38
  -2  -2   9    4.05    2.44
  -2  -2   8   99.58    7.77
  -2   2   8   89.07    8.13
  -2  -2   7    1.54    1.77
  -2  -2   6   44.53    4.36
  -2  -2   5    0.68    1.20
  -2   2   5    0.40    0.40
  -2  -2   4   13.29    2.23
  -2  -2   3   16.71    2.21
  -2  -2   3   17.55    2.01
  -2  -2   2   80.65    3.85
  -2  -2   1  129.72    4.16
  -2  -2   1  146.47    3.91
  -2  -2   0   60.23    2.87
  -2  -2  -1  793.63   10.41
  -2   2  -1  780.47    6.85
  -2  -2  -2   67.39    3.17
   2   2   2   56.44    1.94
   2   2   3   40.79    2.41
   2  -2   3   44.60    3.34
  -2  -2  -3   45.03    2.67
   2   2   4   14.00    1.76
   2  -2   4   14.64    2.27
  -2  -2  -4   14.01    1.58
  -2  -2  -5    4.05    0.88
   2   2   5    4.76    1.18
   2  -2   5    4.06    1.50
   2   2   6   20.06    2.66
   2  -2   6   19.52    3.05
   2  -2   7   17.03    3.03
   2   2   7   17.47    2.79
   2  -2   8    1.26    1.27
   2  -2   9   16.52    3.37
  -2  -2 -10   40.53    4.43
   2  -2  10   29.07    4.03
  -2   2 -10   45.80    4.52
   2  -2  10   37.52    5.29
  -2  -2 -10   49.38    5.16
  -2   2 -10   42.93    4.57
  -2  -2 -11    0.51    1.52
  -2   2 -11    1.69    1.84
  -2   2 -11   -0.03    1.38
  -2  -2 -11    0.27    2.45
  -2  -2 -11    0.40    1.52
  -2  -2 -12   41.54    5.07
  -2   2 -12   51.87    5.38
  -2   2 -12   47.66    5.35
  -2  -2 -12   44.70    5.40
  -2  -2 -13   -2.53    3.05
   2  -2  13    5.37    2.41
  -2  -2 -13    1.31    1.47
  -2   2 -13    1.85    2.18
  -2  -2 -14   15.97    3.40
   2  -2  14   19.92    3.21
  -2   2 -14   25.39    4.11
  -2  -2 -14   14.88    2.89
  -2   2 -15   -0.91    1.87
  -2  -2 -15    3.20    2.33
  -2  -2 -15    0.79    1.12
   2   2  16    3.85    1.48
  -2   2 -16    6.09    1.84
   2  -2  17    3.91    1.09
  -2   2 -17    5.86    1.20
   2   2  17    5.38    1.21
  -2  -4  18   16.07    1.94
  -2  -4  18   13.29    1.68
  -2   4  18   15.25    2.09
  -2  -4  17   10.66    2.38
  -2   4  17    7.28    2.07
  -2  -4  17    7.81    1.91
  -2  -4  16    9.18    2.18
  -2   4  16   15.37    3.14
  -2   4  16   10.75    2.13
   2   4 -15    1.91    1.46
  -2  -4  15    1.96    1.79
  -2   4  15    5.75    2.59
  -2   4  14   -0.14    2.35
   2  -4 -14    5.85    2.52
   2   4 -14    1.96    1.34
  -2  -4  14    7.00    2.73
   2  -4 -13   26.18    4.05
   2   4 -13   28.86    3.81
   2  -4 -13   30.01    4.31
  -2  -4  12    9.76    3.84
   2  -4 -12   10.56    2.61
   2  -4 -12   14.65    3.22
   2   4 -12    9.73    2.18
  -2   4  12   16.06    4.75
  -2  -4  11   -0.52    1.86
   2  -4 -11    3.13    1.79
  -2  -4  11   -0.85    1.96
   2  -4 -11    1.69    1.38
  -2   4  11    0.16    2.87
  -2  -4  11    1.73    2.41
  -2  -4  10   96.09    8.70
  -2   4  10   95.09    9.77
  -2  -4   9   49.24    4.54
  -2  -4   9   67.16    6.84
  -2   4   9   64.10    7.67
  -2  -4   8   46.26    4.23
  -2  -4   8   54.68    5.85
  -2  -4   7    4.27    1.71
  -2  -4   7    5.18    1.63
  -2  -4   6    3.65    1.88
  -2  -4   6    1.86    1.07
  -2  -4   5   19.28    3.00
  -2  -4   5   15.07    2.32
  -2  -4   4   55.43    4.38
  -2  -4   4   52.97    3.97
  -2  -4   3   60.18    4.12
  -2  -4   3   55.76    4.07
  -2  -4   2  296.70    8.16
  -2  -4   2  301.86    8.07
   2  -4  -1  156.43    3.71
  -2  -4   1  156.63    4.92
  -2  -4   1  168.27    6.13
  -2  -4   0  151.44    5.86
  -2  -4   0  149.61    5.62
  -2  -4  -1  403.72   10.12
  -2  -4  -1  399.97    9.10
  -2  -4  -2  591.30   10.89
  -2  -4  -2  567.25   12.63
  -2  -4  -3   82.76    5.26
  -2  -4  -3   79.19    4.00
  -2  -4  -4  554.92   14.27
   2   4   4  513.25    9.88
  -2  -4  -5   84.45    6.19
   2   4   5   73.63    4.32
   2  -4   5   94.66    6.25
  -2  -4  -6  312.24   12.69
   2  -4   6  317.30   12.31
  -2  -4  -7   31.01    4.61
   2  -4   7   32.38    4.28
  -2  -4  -8   29.57    5.03
   2  -4   8   28.29    4.32
  -2  -4  -9    5.78    2.13
   2  -4   9   11.28    3.13
  -2  -4  -9    5.30    2.13
   2  -4   9    8.04    2.11
  -2   4 -10   20.76    3.17
  -2  -4 -10   16.07    4.21
  -2  -4 -10   20.45    3.72
  -2  -4 -10   19.98    3.52
   2  -4  10   19.68    3.54
   2  -4  11   27.03    4.04
  -2   4 -11   32.58    4.12
  -2  -4 -11   31.84    4.53
  -2  -4 -11   24.46    3.99
  -2  -4 -11   18.47    4.67
  -2   4 -11   33.82    4.31
  -2  -4 -12   16.04    3.30
  -2   4 -12   27.36    4.09
  -2   4 -12   25.77    3.89
  -2  -4 -12   25.60    4.12
  -2  -4 -13   -0.06    1.68
  -2   4 -13    2.59    1.90
  -2  -4 -13    2.49    2.24
  -2  -4 -14    6.97    2.75
  -2  -4 -14   -0.55    1.88
  -2   4 -14    3.57    2.05
   2  -4  14    4.99    2.27
   2   4  15    3.59    1.67
  -2  -4 -15    2.02    1.47
  -2   4 -15    2.94    1.76
   2  -4  15    0.01    1.30
  -2  -4 -15    4.58    2.19
   2   4  16    0.63    0.87
   2  -4  16    1.56    0.83
  -2   4 -16   -1.47    1.26
   2  -4  17    1.29    0.70
  -2  -6  18    0.28    0.62
  -2  -6  17    1.53    0.96
  -2  -6  17    1.55    1.40
  -2   6  17    2.09    0.95
  -2   6  17    1.43    1.20
  -2  -6  16   -2.03    1.65
  -2   6  16    0.69    1.37
  -2  -6  16   -2.69    2.11
  -2   6  16    0.80    1.34
  -2  -6  15    2.40    1.84
  -2   6  15    2.22    1.85
  -2   6  14    1.96    2.05
  -2  -6  14    6.91    2.67
  -2  -6  13    5.82    2.49
  -2   6  13    0.16    1.75
   2  -6 -12    0.28    1.48
  -2  -6  12   -2.30    2.54
  -2  -6  12    1.56    1.74
  -2   6  12    1.20    1.80
  -2  -6  11   62.85    6.37
   2  -6 -11   49.55    5.35
  -2  -6  11   56.60    5.84
  -2  -6  11   60.51    7.49
  -2   6  11   67.69    6.03
  -2   6  11   51.56    7.52
   2  -6 -11   55.93    5.35
   2  -6 -10   15.97    2.88
   2  -6 -10   14.23    3.04
  -2  -6  10   18.92    3.21
  -2   6  10   16.31    2.97
  -2  -6  10   18.86    4.26
  -2   6  10   21.63    4.67
  -2  -6  10   18.19    3.45
  -2  -6   9  247.59   13.38
  -2  -6   8    5.96    2.57
  -2  -6   7   99.32    7.68
  -2  -6   6   54.84    5.52
  -2  -6   5    2.34    1.35
  -2  -6   4  164.02    8.10
  -2  -6   3   15.89    2.44
   2  -6  -2  217.46    6.29
  -2  -6   2  223.10    8.08
  -2  -6   2  236.31    8.48
  -2  -6   1    7.44    1.72
   2  -6  -1    5.34    0.96
   2  -6  -1    8.15    1.36
  -2  -6   1    8.93    1.90
  -2  -6   0    4.29    1.49
  -2  -6   0    4.98    1.65
   2  -6   0    6.43    1.39
  -2  -6  -1  176.80    7.71
  -2  -6  -1  169.88    7.80
  -2  -6  -2  177.64    8.21
  -2  -6  -3  398.62   12.79
  -2  -6  -4    0.18    1.43
  -2  -6  -5   11.00    2.82
  -2  -6  -6    9.92    2.65
  -2  -6  -7    2.15    2.11
  -2  -6  -8    7.26    3.12
   2  -6   9    9.39    2.48
   2  -6   9   12.63    2.42
  -2  -6  -9   12.62    2.55
  -2  -6  -9    9.79    2.69
  -2   6  -9   10.17    2.29
  -2  -6  -9    4.84    2.10
  -2  -6 -10    1.84    1.86
   2  -6  10    1.69    1.66
  -2   6 -10    0.97    1.13
  -2  -6 -10   -2.14    3.27
  -2  -6 -10    0.01    1.52
  -2  -6 -11   26.29    4.40
  -2  -6 -11   22.00    3.73
   2  -6  11   21.00    3.79
  -2   6 -11   22.35    3.35
  -2  -6 -12   10.60    2.78
  -2  -6 -12   15.10    3.73
  -2   6 -12   13.16    2.68
   2  -6  12    5.23    1.97
  -2   6 -12   15.53    3.10
   2   6  13    1.68    1.44
  -2  -6 -13    1.50    1.72
  -2  -6 -13    4.53    2.48
  -2   6 -13    1.19    1.56
   2  -6  14   14.27    2.65
   2   6  14    6.80    1.91
  -2   6 -14    6.84    2.21
  -2  -6 -14    7.38    2.43
  -2   6 -15    4.02    1.57
   2  -6  15    5.74    1.65
  -2   6 -16    1.10    0.76
   2  -6  16    1.09    0.69
  -2  -8  17    7.21    1.43
  -2   8  17    4.80    1.09
  -2   8  16    0.40    1.13
  -2  -8  16   -3.48    1.65
  -2   8  15    5.77    1.88
  -2  -8  15    5.30    1.95
  -2   8  15    4.81    2.04
  -2  -8  14    8.04    2.50
  -2   8  14    7.87    2.29
  -2   8  13    1.17    1.66
  -2  -8  13    4.45    2.32
  -2   8  12   -2.19    1.90
  -2  -8  12   -0.31    1.87
  -2  -8  12   -2.80    2.44
  -2  -8  11   12.86    3.28
  -2  -8  11   13.73    3.15
  -2   8  11   17.53    3.18
  -2  -8  11   17.67    4.25
   2  -8 -11   16.76    4.65
  -2  -8  10    0.89    2.00
   2  -8 -10   -2.08    2.31
  -2   8  10    0.63    1.87
  -2  -8  10   -0.01    1.20
  -2   8  10   -0.23    1.23
  -2  -8  10   -0.85    1.92
  -2  -8   9   96.19    7.01
  -2  -8   9   94.81    8.73
  -2  -8   9  101.28    7.39
  -2  -8   8   16.29    3.69
  -2  -8   7   36.80    5.04
  -2  -8   6  121.99    8.75
   2  -8  -6  102.69    7.76
   2  -8  -5    3.11    1.44
   2  -8  -4    4.35    1.40
   2  -8  -3    2.61    1.34
  -2  -8   3    2.60    1.58
  -2  -8   2  147.57    8.07
  -2  -8   2  136.61    7.28
   2  -8  -1    9.34    1.85
  -2  -8   1    8.58    2.47
  -2  -8   1    8.44    2.12
  -2  -8   0   26.37    3.79
   2  -8   0   29.08    3.09
  -2  -8   0   28.07    3.66
  -2  -8  -1  200.31    9.63
  -2  -8  -1  194.63    9.62
   2  -8   1  189.95    7.78
  -2  -8  -2   61.23    5.61
  -2  -8  -3   50.38    5.45
  -2  -8  -4   17.44    3.65
  -2  -8  -5   15.20    3.62
  -2  -8  -6    2.21    2.20
  -2  -8  -7   13.85    3.84
  -2  -8  -7   13.30    2.77
   2  -8   7   14.64    2.76
  -2   8  -8    4.63    1.75
   2  -8   8    5.50    1.96
   2  -8   8    4.52    1.43
  -2  -8  -8    5.09    2.10
  -2  -8  -8    2.48    2.37
  -2  -8  -8    4.77    1.88
  -2  -8  -9   20.68    3.52
   2  -8   9   27.32    3.61
   2  -8   9   30.27    4.09
  -2   8  -9   21.08    3.13
  -2  -8  -9   17.02    4.47
  -2   8 -10    1.87    1.25
  -2  -8 -10    1.14    2.05
   2  -8  10    2.28    1.86
  -2   8 -11   96.30    6.16
   2  -8  11  111.07    7.74
  -2  -8 -11   89.01    7.21
  -2  -8 -12   18.86    3.68
   2  -8  12   17.22    3.09
  -2   8 -12   19.88    2.75
  -2   8 -12   22.70    3.31
  -2   8 -13    4.31    1.81
  -2  -8 -13    5.14    2.35
   2  -8  14    4.94    1.78
  -2   8 -14    0.54    1.08
  -2   8 -15    0.08    0.82
   2  -8  15   -0.38    0.96
  -2  10  16    1.86    1.00
  -2 -10  16    1.52    1.01
  -2  10  15    2.86    1.64
  -2 -10  15    2.23    1.37
  -2 -10  14    3.44    1.75
  -2  10  14    2.78    1.87
  -2 -10  13    3.84    2.09
  -2  10  13    1.69    1.98
  -2 -10  12    4.94    2.26
  -2 -10  12    4.09    1.75
  -2 -10  11    1.95    2.02
  -2 -10  11    0.63    1.45
  -2 -10  10   24.39    3.88
  -2 -10  10   23.77    3.97
  -2 -10   9   10.72    2.62
   2 -10  -9    7.94    3.15
  -2 -10   9   12.21    2.91
  -2 -10   8   15.88    3.13
  -2 -10   8   13.75    2.76
   2 -10  -8   11.67    3.51
  -2 -10   7    5.04    1.76
  -2 -10   7    6.69    2.12
  -2 -10   6   54.83    6.37
  -2 -10   5    9.89    3.02
  -2 -10   4   12.10    3.08
  -2 -10   3   34.49    5.09
  -2 -10   2   91.29    7.53
  -2 -10   1   29.90    4.67
  -2 -10   1   31.04    4.17
  -2 -10   0   63.06    6.07
  -2 -10   0   66.03    7.13
   2 -10   1    6.56    1.98
  -2 -10  -1    8.50    2.80
  -2 -10  -1   11.19    2.79
   2 -10   2  142.63    8.23
  -2 -10  -2  147.53    9.86
   2 -10   3   29.67    3.97
  -2 -10  -3   31.95    4.98
  -2 -10  -4  167.98   11.42
  -2 -10  -5   10.00    2.42
  -2 -10  -5   12.19    3.47
  -2 -10  -6   65.53    7.91
  -2 -10  -6   70.75    6.01
   2 -10   6   86.30    6.50
   2 -10   7    3.10    1.68
  -2  10  -7    3.43    1.42
  -2 -10  -7    3.15    1.60
  -2 -10  -7   -0.79    3.03
   2 -10   8   32.58    4.39
  -2 -10  -8   28.81    4.25
  -2 -10  -8   27.93    5.73
   2 -10   9    2.83    1.97
  -2 -10  -9   -0.10    1.89
   2 -10  10    2.97    1.91
  -2 -10 -10    2.91    1.90
  -2 -10 -11   16.41    3.61
   2 -10  11   15.42    3.04
  -2  10 -12    3.85    1.62
   2 -10  12    0.39    1.54
  -2  10 -13    7.84    1.75
   2 -10  14    4.86    1.47
  -2  10 -14    1.06    0.89
   2  10  15    4.12    1.05
   2 -10  15    3.25    0.93
  -2  12  15   -0.98    0.88
  -2 -12  15   -0.54    0.92
  -2  12  14    1.86    1.15
  -2 -12  14    1.45    1.02
  -2  12  13    1.34    1.56
  -2 -12  13    1.34    1.29
  -2 -12  12    2.68    1.82
  -2  12  12    3.56    1.92
  -2 -12  12    3.63    1.77
  -2 -12  11    2.32    1.29
  -2  12  11    3.32    1.89
  -2 -12  11    3.11    1.92
  -2 -12  10   18.30    3.18
  -2 -12  10   18.07    3.39
  -2  12  10   21.01    3.28
  -2  12   9    2.16    1.70
  -2 -12   9    3.42    2.34
  -2 -12   9    4.52    1.82
  -2  12   8    5.92    2.07
  -2 -12   8   10.60    2.79
  -2 -12   8    8.49    2.36
  -2 -12   7    1.56    1.40
  -2 -12   7    2.77    1.58
  -2  12   7   -1.10    1.51
  -2 -12   7   -0.86    2.06
  -2 -12   6   -0.88    2.21
  -2  12   6    1.20    1.23
  -2 -12   6   -0.94    1.00
  -2 -12   6    0.31    1.22
  -2 -12   5   -0.40    1.76
  -2 -12   5    0.65    1.19
  -2  12   5    2.01    1.52
  -2 -12   4   32.77    5.28
  -2 -12   4   32.52    3.89
  -2 -12   3    7.68    3.09
  -2 -12   3    4.13    1.57
  -2 -12   2  149.74   10.97
  -2 -12   2  129.05    7.38
   2 -12  -1    4.58    1.87
  -2 -12   1    2.60    1.83
  -2 -12   1    4.24    1.62
   2 -12   0   20.08    3.24
  -2 -12   0   22.71    4.61
  -2 -12   0   18.91    2.97
  -2 -12  -1   10.42    2.39
   2 -12   1    9.25    2.37
   2 -12   2    0.90    1.09
  -2 -12  -2    1.63    1.64
  -2  12  -3   21.57    3.27
  -2 -12  -3   16.94    4.34
   2 -12   3   21.23    3.07
  -2 -12  -4    3.29    2.38
   2 -12   4    0.20    1.10
   2 -12   5    8.80    2.15
  -2 -12  -5    6.70    2.62
   2 -12   6    3.50    1.92
   2 -12   6    1.29    1.43
   2 -12   7    1.88    1.43
   2 -12   7   -0.43    1.41
   2 -12   8    9.45    2.62
   2 -12   9    5.48    2.10
   2 -12  10    6.72    2.16
   2 -12  11    4.13    1.66
  -2  12 -12   25.69    2.65
   2 -12  12   18.68    2.54
  -2  12 -13    2.32    0.96
   2  12  13    0.21    0.92
  -2 -12 -13    0.49    0.61
   2 -12  14    3.87    1.02
   2 -14 -14    3.07    0.92
  -2  14  13    0.34    0.89
  -2  14  12    7.25    1.80
  -2 -14  12    7.02    1.43
  -2 -14  12    7.63    1.94
  -2  14  11    1.73    1.43
  -2 -14  11    1.90    1.63
  -2 -14  11    2.55    1.38
  -2 -14  10   17.57    3.14
  -2 -14  10   11.38    2.18
  -2  14  10   15.75    2.67
  -2 -14   9   -0.70    1.76
  -2 -14   9    1.44    1.39
  -2  14   9    1.46    1.41
  -2  14   8   12.99    2.46
  -2 -14   8   16.42    3.36
  -2 -14   8   14.49    2.60
  -2 -14   7   -0.16    1.75
  -2  14   7    0.32    1.20
  -2 -14   7    1.18    1.29
  -2  14   6   42.40    4.19
  -2 -14   6   55.07    5.47
  -2 -14   5    2.41    1.85
  -2 -14   4  227.17   10.65
  -2 -14   3   -0.15    1.73
   2 -14  -3   -0.96    1.98
  -2 -14   2   46.12    5.04
   2 -14  -2   43.03    5.02
  -2 -14   2   37.72    6.35
  -2 -14   1    4.96    2.06
  -2 -14   1    1.15    1.49
   2 -14  -1    2.57    1.95
  -2 -14   0   10.00    2.82
   2 -14   0    9.61    2.84
  -2 -14  -1   25.34    3.93
   2 -14   1   25.21    4.14
  -2  14  -2   30.13    4.09
  -2 -14  -2   35.01    4.68
   2 -14   2   38.36    4.60
  -2 -14  -3   -0.22    1.61
   2 -14   3    3.96    2.36
   2 -14   4   61.40    5.70
  -2 -14  -4   56.38    5.85
   2 -14   5    9.94    2.75
   2 -14   5   10.10    2.71
   2 -14   6   32.41    4.33
   2 -14   6   33.49    4.31
   2 -14   7   -0.21    1.76
   2 -14   7    1.44    1.32
   2 -14   8    4.94    1.95
   2  14   8    6.32    1.83
   2 -14   9    3.32    1.79
   2  14   9    1.29    1.35
   2 -14  10   23.64    3.05
   2  14  10   19.38    2.42
  -2 -14 -10   21.52    3.03
  -2 -14 -11    0.48    0.93
   2 -14  11   -1.97    1.24
   2  14  11    0.26    0.88
   2 -14  12   33.22    2.61
   2 -16 -12    4.75    1.16
  -2  16  11   -0.77    0.64
  -2 -16  11    0.64    1.03
   2 -16 -11    0.92    1.07
   2 -16 -10    7.69    1.96
  -2 -16  10    6.55    1.86
  -2  16  10    4.96    1.29
  -2  16   9    0.09    0.86
   2 -16  -9    1.84    1.61
  -2 -16   9   -1.51    1.65
   2 -16  -8    9.18    2.58
  -2 -16   8    9.09    2.52
  -2 -16   7   -0.34    1.78
   2 -16  -7    1.72    2.12
   2 -16  -6    4.62    2.28
  -2 -16   6    1.77    1.85
   2 -16  -5    3.00    1.85
  -2 -16   5    1.24    1.90
  -2 -16   4    3.07    1.98
   2 -16  -4    3.97    1.91
  -2 -16   3    8.20    2.61
   2 -16  -3    4.90    2.17
   2 -16  -2   -0.13    1.52
  -2 -16   2   -0.34    1.70
   2 -16  -1    0.20    1.54
  -2 -16   1   -0.62    1.61
  -2  16   0    9.12    2.37
   2 -16   0   15.27    2.84
  -2 -16   0   19.13    3.71
   2 -16   1    2.13    1.66
  -2 -16  -1   11.35    2.86
   2 -16   2   17.71    3.15
  -2 -16  -2   17.56    3.40
   2 -16   3    1.46    1.46
   2 -16   3    0.30    1.37
  -2 -16  -3   -0.72    2.14
  -2 -16  -4   -0.36    2.00
   2 -16   4    2.42    1.90
   2 -16   4    2.38    1.83
   2 -16   5   -0.46    1.59
   2 -16   5    0.14    1.52
  -2 -16  -5   -0.30    1.65
  -2 -16  -6    1.01    1.68
   2 -16   6    1.98    1.72
   2 -16   6    0.64    1.25
  -2 -16  -7   -0.22    1.41
   2 -16   7    2.05    1.52
  -2 -16  -8    2.68    1.47
   2 -16   8    2.99    1.59
  -2 -16  -9    0.19    0.86
   2 -16   9    0.75    0.94
   2 -16  10    3.28    1.05
  -2 -16 -10    1.77    0.71
   2 -18  -9    5.44    1.22
  -2 -18   9    4.89    1.17
   2 -18  -8    6.83    1.50
  -2 -18   8    8.80    1.78
   2 -18  -7    9.10    1.88
  -2 -18   7    8.49    1.91
  -2 -18   6    2.16    1.58
   2 -18  -6    1.88    1.34
   2 -18  -5   -0.35    1.22
  -2 -18   5    1.10    1.41
   2 -18  -4    5.67    1.73
  -2 -18   4    7.86    2.18
   2 -18  -3    3.33    1.52
  -2 -18   3    5.41    2.02
  -2 -18   2    5.16    1.87
   2 -18  -2    5.93    1.96
   2 -18  -1    1.98    1.43
  -2 -18   1    0.31    1.61
  -2 -18   0   11.30    2.35
   2 -18   0   11.34    2.20
   2 -18   1   11.84    2.11
  -2 -18  -1   13.65    2.40
   2 -18   1   17.73    2.70
   2 -18   2   32.56    3.39
   2 -18   2   38.82    3.66
  -2 -18  -2   34.80    3.66
   2 -18   3   19.53    2.65
   2 -18   3   22.08    2.88
  -2 -18  -3   19.31    2.77
   2 -18   4   21.60    2.80
  -2 -18  -4   22.04    2.72
   2 -18   4   22.22    2.63
   2 -18   5   13.36    2.07
  -2 -18  -5   16.67    2.36
   2 -18   6   14.42    1.95
  -2 -18  -6   18.25    2.26
  -2 -18  -7    5.11    1.14
   2 -18   7    3.15    0.91
  -2 -20   4    1.39    0.78
   2 -20  -3    0.86    0.63
  -2 -20   3    2.65    1.01
   2 -20  -2    2.58    0.76
  -2 -20   2    2.08    0.95
  -2 -20   1    0.06    0.78
   2 -20  -1    0.21    0.50
  -2 -20   0    0.32    0.78
  -2 -20  -1    0.95    0.82
  -2 -20  -2    8.25    1.41
  -2 -20  -3    3.60    0.96
  -3  -1  19    5.12    1.07
  -3   1  19    6.23    1.27
  -3  -1  18    3.80    1.55
  -3  -1  18    0.70    1.11
  -3   1  18   -1.69    1.10
  -3   1  18    1.95    1.45
  -3  -1  17    2.26    1.80
  -3   1  17    1.70    1.58
  -3  -1  17    2.57    1.94
  -3   1  17    0.46    1.76
  -3  -1  16    5.80    2.35
  -3  -1  16    2.44    2.17
  -3   1  16    2.97    2.29
  -3   1  16    4.91    2.36
   3  -1 -16    5.07    1.78
   3  -1 -15    4.00    1.76
  -3   1  15   -1.27    2.86
  -3   1  15    6.42    2.68
  -3  -1  15   -0.29    1.76
   3  -1 -14    6.11    2.14
  -3  -1  14    0.99    2.14
  -3   1  14    5.39    2.42
  -3  -1  13    2.42    2.20
  -3   1  13    5.92    2.14
   3  -1 -13    5.07    1.98
  -3   1  13    2.84    2.82
  -3  -1  13    6.47    2.55
  -3   1  12    2.66    2.63
  -3   1  12    0.45    1.84
  -3  -1  12    2.12    1.73
  -3  -1  12    4.13    2.67
  -3  -1  11    8.04    3.65
  -3   1  11    4.59    2.77
  -3  -1  10    1.08    1.89
  -3   1  10   -1.16    2.80
  -3   1   9   19.41    4.41
  -3  -1   9   22.80    4.33
  -3   1   8   93.94    8.02
  -3  -1   8   93.54    7.51
  -3  -1   7  399.68   14.04
  -3   1   6  330.89    7.56
  -3  -1   6  424.94   13.04
  -3  -1   5 1308.45   20.50
  -3  -1   5 1308.53   17.48
  -3  -1   4  122.01    5.66
  -3  -1   4  117.36    5.18
  -3  -1   3    4.00    1.16
  -3  -1   2  512.20    8.32
  -3   1   2  484.59    5.45
  -3  -1   1   47.21    3.11
  -3  -1   1   43.03    2.82
  -3  -1   1   44.85    2.92
  -3  -1   0    1.10    0.70
  -3   1   0    1.40    0.82
  -3  -1   0    0.66    0.94
  -3  -1  -1  141.37    5.58
  -3   1  -1  131.92    3.26
  -3   1  -1  138.10    4.57
  -3  -1  -1  139.50    5.35
  -3   1  -2 1001.67   13.46
  -3  -1  -2  986.11   14.68
  -3  -1  -2  998.79   15.45
  -3   1  -3  478.30   10.48
  -3  -1  -3  473.90   11.69
  -3  -1  -3  484.06   10.63
   3  -1   4   75.29    4.54
  -3  -1  -4   65.28    4.81
  -3  -1  -4   74.86    4.29
   3   1   4   60.24    3.42
  -3  -1  -5   18.70    2.20
   3   1   5   16.75    2.20
  -3  -1  -5   20.22    3.05
   3  -1   5   19.90    2.63
   3   1   6    1.64    0.91
  -3  -1  -6    2.35    1.82
   3  -1   6    1.82    1.11
  -3  -1  -7   39.35    4.81
   3  -1   7   32.18    3.80
  -3  -1  -8   72.53    7.07
   3  -1   8   56.32    5.41
  -3  -1  -9   46.73    6.30
  -3  -1  -9   49.42    5.00
  -3   1  -9   47.21    5.84
   3  -1   9   48.24    4.77
  -3   1  -9   46.31    4.73
  -3   1  -9   44.60    4.29
  -3  -1  -9   49.02    4.76
  -3  -1  -9   49.98    4.80
  -3   1  -9   50.74    4.89
  -3   1 -10   33.56    4.32
  -3   1 -10   30.72    3.92
  -3  -1 -10   27.55    5.23
  -3  -1 -10   32.79    4.35
  -3  -1 -10   35.54    4.61
  -3  -1 -10   32.09    4.39
  -3  -1 -11   24.42    5.28
  -3   1 -11   31.63    4.41
  -3  -1 -11   32.98    4.39
  -3   1 -11   33.00    4.39
  -3  -1 -11   33.53    4.38
  -3  -1 -12   13.95    3.45
  -3  -1 -12   13.70    3.33
  -3   1 -12   15.29    3.08
  -3   1 -12   14.12    2.78
  -3  -1 -13   23.54    3.61
  -3   1 -13   22.01    3.81
  -3  -1 -13   17.90    3.61
  -3   1 -13   18.57    3.02
  -3   1 -14    4.22    2.05
  -3  -1 -14    1.97    1.22
  -3   1 -15   11.77    2.50
  -3  -1 -15   18.69    3.15
   3   1  16    7.42    1.65
  -3   1 -16   10.48    1.99
  -3  -1 -16    8.91    1.82
  -3  -3  18    2.71    1.35
  -3   3  18    1.18    1.21
  -3  -3  18    1.98    1.15
  -3   3  17    6.54    2.13
  -3  -3  17    7.50    2.10
  -3  -3  17    8.72    2.41
  -3   3  16    1.36    1.92
  -3   3  16    1.84    1.49
  -3  -3  16   -3.28    2.36
  -3  -3  16   -0.91    1.87
  -3  -3  15   -1.89    2.41
  -3   3  15    0.86    1.87
  -3   3  15    3.33    1.71
  -3   3  15    2.68    1.59
  -3  -3  14    5.76    2.51
   3  -3 -14    4.46    2.03
  -3   3  14    1.39    2.03
  -3   3  14    6.13    2.71
  -3   3  13    2.63    2.44
  -3  -3  13    3.14    2.22
  -3   3  13    1.20    1.83
  -3   3  13   -2.99    2.81
   3  -3 -13    1.41    1.67
  -3  -3  13    4.57    3.51
  -3  -3  12    4.48    2.82
  -3  -3  12    8.76    2.67
   3  -3 -12    6.04    2.16
  -3   3  12    5.06    4.15
  -3   3  12   10.66    2.93
  -3   3  11   25.56    5.90
  -3  -3  11   24.17    5.20
  -3  -3  11   24.58    3.71
  -3   3  10    8.76    3.82
  -3  -3  10    8.08    3.26
  -3  -3  10    7.88    2.30
  -3  -3   9  145.14   10.00
  -3  -3   9  123.36    7.87
  -3   3   9  136.74   11.21
  -3  -3   8    0.61    1.65
  -3  -3   8    0.88    1.38
  -3  -3   7   10.00    2.48
  -3  -3   6  142.29    8.02
  -3   3   6  105.54    4.13
  -3  -3   5   27.39    3.51
  -3  -3   5   28.82    3.29
  -3  -3   4    0.55    1.23
  -3  -3   4    1.03    1.08
  -3  -3   4    0.84    1.04
  -3  -3   3   51.23    3.66
  -3  -3   3   50.92    3.81
  -3  -3   3   50.83    3.81
  -3  -3   2    4.13    1.17
  -3  -3   2    4.15    1.20
  -3  -3   1   27.32    1.72
  -3  -3   1   31.15    2.83
  -3  -3   1   30.15    2.73
  -3  -3   0   33.82    2.80
  -3  -3   0   39.57    3.32
  -3  -3  -1  200.38    7.36
  -3  -3  -1  193.07    6.51
  -3   3  -2   19.25    1.46
  -3  -3  -2   20.00    2.27
  -3  -3  -3  167.40    7.55
  -3   3  -3  161.69    5.10
  -3  -3  -3  172.71    6.41
  -3   3  -4   24.67    2.43
  -3  -3  -4   21.46    3.22
  -3  -3  -4   22.74    2.40
  -3  -3  -5   35.36    4.14
  -3  -3  -6   39.78    4.70
  -3  -3  -7   22.32    3.92
  -3  -3  -8   40.97    5.69
  -3  -3  -9   -0.06    1.54
  -3  -3  -9    3.40    2.44
   3  -3   9    0.71    0.95
  -3   3  -9    1.36    1.16
   3  -3   9    2.76    1.44
  -3  -3  -9    1.47    1.70
  -3  -3  -9    3.44    1.93
  -3   3 -10   22.19    3.36
  -3  -3 -10   23.35    3.79
  -3  -3 -10   23.86    3.81
  -3  -3 -10   22.01    5.24
  -3  -3 -10   22.41    3.79
   3  -3  10   18.43    3.27
  -3   3 -10   24.19    3.83
  -3  -3 -11   30.31    4.31
  -3   3 -11   29.75    4.15
  -3   3 -11   33.09    4.38
  -3  -3 -11   28.66    4.24
  -3  -3 -12    0.65    2.08
  -3   3 -12   11.55    3.04
  -3   3 -12   10.40    2.94
  -3  -3 -12   10.43    3.12
  -3  -3 -13   31.31    4.33
  -3   3 -13   31.35    4.28
   3  -3  13   38.92    4.32
  -3  -3 -13   22.01    3.75
  -3  -3 -14    1.47    1.48
  -3  -3 -14    3.22    2.00
  -3   3 -14    1.96    1.70
   3  -3  14    1.96    1.48
  -3  -3 -15    1.68    1.18
  -3   3 -15   -0.54    1.71
   3   3  16    0.73    0.72
  -3   3 -16    2.36    1.13
  -3  -5  18    9.66    1.70
  -3   5  17    1.03    0.82
  -3   5  17    1.67    1.47
  -3  -5  17    3.15    1.32
  -3  -5  17    3.66    1.72
  -3  -5  16    0.42    1.67
  -3   5  16    5.70    1.79
  -3  -5  16    3.56    1.67
  -3   5  16    7.84    2.33
  -3  -5  15    1.47    1.91
  -3   5  15    4.20    2.20
  -3   5  15    3.69    1.83
  -3  -5  14    3.32    2.29
  -3   5  14    4.54    2.43
  -3  -5  13    6.77    2.81
  -3   5  13    3.89    1.78
  -3   5  13    3.68    2.17
   3  -5 -12   21.69    3.46
  -3  -5  12   27.49    4.39
  -3  -5  12   27.23    5.55
  -3   5  12   31.86    4.44
  -3   5  12   24.75    3.71
  -3   5  12   20.90    5.29
  -3  -5  11   10.76    2.86
  -3   5  11   13.23    2.86
  -3   5  11   12.13    4.24
  -3  -5  11   13.66    3.85
  -3   5  11   11.33    2.38
   3  -5 -11   10.57    2.61
  -3  -5  10  138.37   10.56
  -3   5  10  143.64   12.23
  -3  -5   9    0.59    1.13
  -3  -5   9    1.89    2.18
  -3  -5   8  149.14    9.80
  -3  -5   8  136.43    7.93
  -3  -5   7    1.73    1.86
  -3  -5   7    2.01    1.46
  -3  -5   6   25.13    3.71
  -3  -5   6   24.95    3.33
  -3  -5   5    6.05    1.92
  -3  -5   5    6.12    1.90
  -3  -5   4   28.47    3.43
  -3  -5   4   28.49    3.40
  -3  -5   3  230.43    8.21
  -3  -5   3  223.99    8.29
  -3  -5   2  214.62    8.06
  -3  -5   2  211.21    8.12
  -3  -5   2  196.26    6.67
  -3  -5   2  229.19    8.34
  -3  -5   1    7.64    1.92
  -3  -5   1    5.38    1.49
  -3  -5   1    7.65    1.91
   3  -5  -1    5.23    0.77
  -3  -5   0  277.79    9.65
  -3  -5   0  286.61    9.71
  -3  -5   0  276.81    9.03
  -3  -5  -1    2.95    1.60
  -3  -5  -1    1.65    1.30
  -3  -5  -2  776.55   17.11
  -3  -5  -2  779.74   15.28
  -3  -5  -3   15.64    2.93
  -3  -5  -3   18.21    2.49
  -3  -5  -4  557.03   16.04
  -3  -5  -5  101.51    7.38
  -3  -5  -6  190.56   10.73
  -3  -5  -7    0.28    1.99
  -3  -5  -8   30.04    3.87
  -3  -5  -8   20.62    3.51
   3  -5   8   27.54    3.55
  -3  -5  -8   23.74    4.78
  -3  -5  -9   89.07    6.77
  -3  -5  -9   68.18    5.87
   3  -5   9   82.40    6.20
  -3   5  -9   80.94    6.25
   3  -5   9   77.40    6.60
  -3  -5  -9   82.91    9.05
  -3  -5  -9   68.03    6.50
   3  -5  10    1.72    1.28
  -3  -5 -10    3.67    2.55
  -3   5 -10    1.16    1.34
  -3  -5 -10    0.76    2.48
  -3  -5 -10    0.19    1.95
  -3   5 -11   16.64    3.08
   3  -5  11   12.29    2.68
  -3  -5 -11   17.90    3.65
  -3   5 -11   14.01    2.89
  -3  -5 -11   14.02    3.26
  -3   5 -12    3.89    1.98
  -3   5 -12    4.81    1.95
  -3  -5 -12    5.80    2.33
  -3  -5 -12    5.45    2.47
  -3  -5 -13    3.11    2.44
  -3  -5 -13   -4.05    2.44
  -3   5 -13    2.90    1.99
  -3  -5 -14   19.19    3.25
  -3  -5 -14   12.99    2.68
   3   5  14   10.75    2.12
  -3   5 -14   17.06    2.79
   3  -5  14   20.11    2.90
  -3  -5 -15    5.72    1.63
  -3   5 -15    5.45    1.62
   3  -5  15    4.49    1.22
  -3   5 -16    6.59    1.28
  -3  -7  18    2.95    0.85
  -3   7  17    2.12    0.99
  -3  -7  17    2.62    1.34
  -3   7  16    5.51    1.72
  -3   7  16    6.48    1.94
  -3  -7  16    1.28    1.52
  -3   7  15    1.78    1.65
  -3   7  15    1.62    1.80
  -3  -7  15   -1.31    1.85
  -3   7  14    4.39    2.20
  -3  -7  14    4.97    2.21
  -3   7  14    3.30    1.97
  -3  -7  13    2.34    2.63
  -3   7  13    1.17    1.85
  -3  -7  12   40.33    5.48
  -3   7  12   46.46    5.14
  -3  -7  11    0.65    1.98
  -3   7  11    2.39    2.11
  -3  -7  11   -2.11    2.08
  -3  -7  11   -1.33    1.95
  -3   7  11   -4.71    3.23
  -3  -7  10   20.12    3.39
  -3  -7  10   27.17    4.92
  -3  -7  10   29.18    4.35
  -3   7  10   25.46    3.65
  -3  -7   9    7.92    2.87
  -3  -7   9    5.76    1.88
  -3  -7   8   27.29    4.58
  -3  -7   7   24.66    4.09
  -3  -7   6    6.34    2.36
  -3  -7   5   13.08    2.80
  -3  -7   4   99.02    6.78
  -3  -7   4   92.02    6.22
   3  -7  -3    2.46    0.93
  -3  -7   3    2.41    1.80
  -3  -7   2    6.35    1.85
  -3  -7   2    9.35    2.34
  -3  -7   1   21.69    3.28
   3  -7  -1   19.20    2.01
  -3  -7   1   20.88    3.01
  -3  -7   0  931.23   19.99
  -3  -7   0  908.79   20.08
   3  -7   0  879.78   14.11
  -3  -7  -1   59.80    5.63
  -3  -7  -1   73.51    5.85
  -3  -7  -2  508.82   15.96
  -3  -7  -3   -0.87    1.89
  -3  -7  -4    4.51    2.08
  -3  -7  -5    0.20    1.94
  -3  -7  -6    1.21    2.09
  -3  -7  -7    3.99    2.70
   3  -7   7    3.91    1.44
  -3  -7  -7    2.28    1.69
   3  -7   7    1.97    1.27
  -3  -7  -7    4.11    1.95
  -3  -7  -8    5.79    3.21
  -3  -7  -8    4.89    2.22
  -3   7  -8    4.12    1.66
   3  -7   8    5.44    1.70
   3  -7   8    3.46    1.71
  -3  -7  -8    5.79    2.28
  -3  -7  -9    4.63    2.32
  -3   7  -9    4.12    1.73
  -3  -7  -9    6.19    2.69
  -3  -7  -9    5.36    3.26
   3  -7   9    5.24    1.76
   3  -7   9    4.06    1.78
   3  -7  10   12.23    3.02
  -3   7 -10   10.77    2.51
  -3  -7 -10    8.65    2.52
  -3  -7 -10   14.89    3.52
  -3  -7 -11    9.11    2.73
  -3  -7 -11    2.67    1.83
  -3   7 -11    4.75    2.02
   3  -7  11    3.78    1.96
  -3  -7 -12   23.63    3.92
   3  -7  12   23.15    3.33
  -3   7 -12   30.70    3.59
  -3   7 -12   30.08    3.74
  -3   7 -13    1.78    1.55
  -3  -7 -13    0.35    1.74
  -3   7 -14   -0.15    1.12
   3  -7  14    5.55    1.81
  -3  -7 -14    3.34    1.60
   3  -7  15    0.35    0.84
  -3   7 -15    0.41    0.88
  -3  -9  17    0.69    0.81
  -3   9  17   -0.62    0.61
  -3   9  16   14.25    2.16
  -3  -9  16   12.93    2.08
  -3   9  15    1.08    1.41
  -3  -9  15   -1.48    1.72
  -3  -9  14    1.76    1.64
  -3   9  14    0.99    1.78
  -3  -9  13   15.27    3.21
  -3  -9  13    9.54    2.67
  -3   9  13   13.42    2.95
  -3  -9  12   12.65    3.24
  -3   9  12    6.19    2.46
  -3   9  12    6.99    2.41
  -3  -9  12   10.37    3.11
  -3   9  11    7.08    2.33
  -3  -9  11    5.86    2.54
  -3  -9  11    6.03    1.86
  -3  -9  10   61.11    6.04
  -3  -9  10   51.82    5.45
  -3   9  10   55.58    5.21
   3  -9 -10   41.57    6.52
  -3   9   9    1.74    1.43
  -3  -9   9    0.14    1.45
   3  -9  -9    3.61    2.71
  -3  -9   9    2.34    1.97
  -3  -9   8   29.71    3.83
   3  -9  -8   32.30    5.27
  -3  -9   8   33.64    4.31
  -3  -9   6   96.20    8.13
  -3  -9   5   18.33    3.63
  -3  -9   4   36.41    4.98
  -3  -9   3    3.43    2.05
  -3  -9   2   11.95    3.18
  -3  -9   2   11.49    2.71
  -3  -9   1    0.56    1.48
  -3  -9   1    0.78    1.91
  -3  -9   0  242.76   12.03
  -3  -9   0  229.70   11.40
  -3  -9  -1   29.97    4.46
  -3  -9  -2  107.62    8.48
  -3  -9  -3    1.23    2.08
  -3  -9  -4  247.24   13.69
  -3  -9  -5    1.80    2.00
   3  -9   6   80.28    5.54
  -3   9  -6   79.93    5.76
  -3  -9  -6   92.91    6.88
   3  -9   6  103.08    7.08
  -3  -9  -6   91.83    9.19
  -3  -9  -7    6.44    2.07
  -3  -9  -7    7.25    3.16
   3  -9   7   10.18    2.59
   3  -9   7   10.27    2.27
  -3   9  -7    6.86    1.89
  -3  -9  -8   17.02    4.69
   3  -9   8   28.52    4.02
  -3   9  -8   25.28    3.34
   3  -9   8   26.91    3.46
  -3  -9  -8   25.78    4.07
  -3  -9  -9   17.50    3.55
   3  -9   9   21.97    3.20
   3  -9   9   22.75    3.85
  -3   9  -9   21.43    3.13
  -3   9 -10   33.35    3.64
  -3  -9 -10   27.59    4.16
   3  -9  10   38.15    4.62
  -3  -9 -11    1.29    1.85
   3  -9  11    1.60    1.53
  -3   9 -11    3.72    1.52
   3  -9  12    2.80    1.42
  -3  -9 -12    8.99    2.64
  -3   9 -12    6.19    1.62
  -3   9 -12    5.59    1.80
  -3   9 -13    0.91    1.09
   3  -9  14   37.85    3.02
  -3   9 -14   33.68    2.82
   3   9  15    2.93    0.87
  -3  11  16    0.56    0.75
  -3 -11  16    1.42    0.74
  -3  11  15    1.65    1.21
  -3 -11  15   -0.60    1.22
  -3 -11  14   -1.18    1.40
  -3  11  14    1.69    1.41
  -3 -11  13    1.43    1.44
  -3  11  13    1.52    1.85
  -3 -11  13   -1.61    1.83
  -3  11  12    0.86    1.90
  -3 -11  12    4.67    2.08
  -3 -11  12    0.03    2.03
  -3 -11  11    0.38    1.38
  -3 -11  11    4.32    1.94
  -3  11  11    2.41    1.99
  -3 -11  11    0.67    1.79
  -3  11  10   11.79    2.88
  -3 -11  10    9.03    2.34
  -3 -11  10   13.60    3.03
  -3 -11   9   29.61    3.93
  -3  11   9   26.43    3.93
  -3 -11   9   33.06    4.56
  -3 -11   8    3.83    1.79
  -3  11   8    1.11    1.42
  -3 -11   8    5.86    2.89
  -3 -11   8    3.35    2.35
  -3  11   7   26.51    3.66
  -3 -11   7   30.50    3.89
  -3 -11   7   34.47    5.80
  -3  11   6    0.87    1.39
  -3 -11   6    1.19    2.07
  -3 -11   6    1.70    1.31
  -3 -11   5   28.28    5.21
  -3 -11   5   26.44    3.50
  -3  11   5   22.11    3.33
  -3 -11   4    1.02    1.28
  -3 -11   4    0.47    2.08
  -3 -11   3   61.71    7.11
  -3 -11   2   -0.62    1.75
  -3 -11   1    3.31    2.12
  -3 -11   1    0.58    2.02
  -3 -11   0    4.03    2.47
  -3 -11   0    5.44    2.51
  -3 -11  -1    3.47    2.13
  -3 -11  -2    8.00    3.03
  -3  11  -3    1.75    1.24
  -3 -11  -3    4.30    2.88
  -3 -11  -4    1.81    1.32
  -3 -11  -4    2.20    2.88
  -3  11  -4    3.18    1.59
  -3  11  -5    1.92    1.36
  -3 -11  -5    0.17    1.33
  -3 -11  -5   -0.52    2.20
   3 -11   6    1.27    1.44
  -3 -11  -6   -2.19    1.90
  -3 -11  -6    0.81    2.38
  -3  11  -6   -0.40    1.26
  -3 -11  -7    0.57    1.61
   3 -11   7    2.91    1.90
  -3  11  -7    1.40    1.21
  -3 -11  -8    0.72    1.66
   3 -11   8    1.70    1.58
   3 -11   8    1.39    1.15
  -3  11  -8    1.76    1.28
  -3  11  -9    2.11    1.28
   3 -11   9    0.66    1.40
  -3 -11  -9    2.18    2.12
  -3  11 -10    6.95    1.66
   3 -11  10   10.37    2.67
  -3 -11 -10    9.29    2.78
   3 -11  11   16.80    2.81
   3 -11  12   10.40    2.05
  -3  11 -12   15.25    2.17
  -3  11 -13   21.68    2.30
  -3  13  15    1.75    0.73
  -3  13  14   -0.46    1.00
  -3 -13  14   -0.41    0.80
  -3 -13  13   -1.11    1.11
  -3  13  13    1.35    1.28
  -3 -13  12    3.20    1.73
  -3  13  12    3.51    1.66
  -3 -13  12    2.05    1.18
  -3  13  11    4.86    1.93
  -3 -13  11    4.51    1.73
  -3 -13  11    2.25    1.79
  -3 -13  10    0.24    0.99
  -3  13  10   -0.04    1.48
  -3 -13  10    1.96    2.01
  -3 -13   9    2.49    1.36
  -3  13   9    2.22    1.65
  -3  13   8   15.90    2.97
  -3 -13   8   22.68    3.91
  -3 -13   7   51.93    5.31
  -3  13   7   53.52    4.95
  -3  13   6  199.31    9.27
  -3 -13   6  209.78    9.96
  -3  13   5  166.51    8.47
  -3 -13   5  174.97   13.13
  -3 -13   5  171.97    8.92
  -3 -13   4   28.63    5.36
  -3 -13   4   33.15    3.97
  -3 -13   3   40.22    6.49
   3 -13  -3   39.12    4.84
  -3 -13   3   48.14    4.78
  -3 -13   2   -1.11    1.78
   3 -13  -2    0.01    1.84
  -3 -13   2    3.10    1.82
  -3 -13   1   55.73    5.40
  -3 -13   1   52.09    7.12
   3 -13  -1   49.67    5.34
  -3 -13   0   32.63    4.21
   3 -13   0   29.06    4.10
   3 -13   1    9.30    2.63
  -3 -13  -1    7.69    2.42
  -3  13  -2   27.58    4.04
   3 -13   2   27.78    3.73
  -3 -13  -2   34.10    4.43
  -3  13  -3   12.91    2.80
  -3 -13  -3   12.11    2.86
  -3 -13  -4   13.59    2.91
  -3  13  -4   14.32    2.87
  -3  13  -5   16.83    2.95
   3 -13   5   19.78    3.48
  -3  13  -6    4.90    1.65
   3 -13   6    7.63    2.49
   3 -13   7    6.68    2.31
  -3  13  -7    8.32    1.99
   3 -13   8   -0.18    1.57
   3 -13   9    4.06    2.06
   3 -13  10   17.75    2.71
  -3 -13 -10   15.66    2.49
   3  13  11   10.96    1.78
  -3 -13 -11    7.20    1.46
   3 -13  11    9.02    1.80
  -3  13 -12    0.93    0.74
   3  13  12    2.40    0.85
   3 -15 -13    7.48    1.38
  -3  15  12    0.69    0.97
  -3 -15  12   -0.48    1.11
  -3  15  11    8.08    1.83
  -3 -15  11    8.87    2.07
  -3 -15  10   -0.06    1.44
  -3  15  10    3.25    1.62
  -3  15   9    2.57    1.39
  -3 -15   9    1.56    1.82
  -3 -15   8   26.25    3.91
  -3  15   8   19.50    2.78
  -3 -15   7    4.49    2.26
  -3  15   7    3.50    1.56
  -3 -15   6   10.86    2.80
   3 -15  -5    4.99    2.32
  -3 -15   5    4.31    2.01
  -3 -15   4    0.47    1.64
   3 -15  -4    2.59    2.13
  -3 -15   3   28.33    3.87
   3 -15  -3   27.67    4.09
  -3 -15   2    1.13    1.60
   3 -15  -2   -0.80    1.66
   3 -15  -1    1.93    1.63
  -3 -15   1    2.69    2.22
  -3 -15   0    9.31    2.75
   3 -15   0    4.95    1.53
  -3  15  -1   29.53    4.12
  -3 -15  -1   35.86    4.45
   3 -15   1   28.06    3.89
  -3 -15  -2   18.18    3.53
  -3  15  -2   12.57    2.73
   3 -15   2   11.37    2.56
  -3  15  -3   57.74    5.35
   3 -15   3   65.28    5.68
  -3 -15  -3   63.78    5.89
  -3  15  -4   16.15    2.85
  -3 -15  -4   10.04    2.67
   3 -15   4   18.12    3.40
   3 -15   5   11.16    2.81
  -3 -15  -5    5.69    1.93
   3 -15   6   12.43    3.07
  -3 -15  -6    7.30    2.11
   3 -15   7    0.85    1.41
  -3 -15  -7    2.12    1.36
  -3 -15  -8    2.39    1.46
   3 -15   8    5.09    1.79
   3 -15   9    5.75    1.82
  -3 -15  -9    4.04    1.29
   3 -15  10    2.00    1.11
   3 -17 -10   -0.02    0.77
  -3 -17  10    1.23    1.02
   3 -17  -9    3.09    1.30
  -3 -17   9    6.28    1.77
  -3 -17   8    0.45    1.26
   3 -17  -8    0.54    1.14
   3 -17  -7   -0.18    1.11
  -3 -17   7    1.45    1.44
   3 -17  -6    4.87    1.73
  -3 -17   6    7.13    2.22
   3 -17  -5    2.95    1.75
  -3 -17   5    5.84    2.15
   3 -17  -4    2.20    1.46
  -3 -17   4    1.44    1.68
   3 -17  -3    0.22    1.46
  -3 -17   3    0.39    1.55
   3 -17  -2   -0.08    1.36
  -3 -17   2    1.05    1.50
  -3 -17   1    3.19    1.95
  -3  17   1    3.53    1.63
   3 -17  -1    4.80    1.80
  -3 -17   0   -0.13    1.45
   3 -17   0   -0.40    1.28
  -3  17   0   -0.55    1.03
   3 -17   1   27.73    3.42
  -3 -17  -1   27.51    3.65
  -3 -17  -2    2.87    1.76
   3 -17   2    1.90    1.38
   3 -17   2    1.34    1.13
  -3 -17  -3   24.97    3.30
   3 -17   3   28.60    3.69
  -3 -17  -4   -0.11    1.33
   3 -17   4   -1.36    1.39
   3 -17   5   10.49    2.21
  -3 -17  -5    7.34    1.94
   3 -17   6    0.74    1.07
  -3 -17  -6   -0.20    1.16
  -3 -17  -7    2.35    1.04
   3 -17   7    3.59    1.35
   3 -17   8    2.47    0.92
  -3 -19   7    0.85    0.86
  -3 -19   6    8.70    1.62
   3 -19  -6    6.55    1.20
   3 -19  -5    0.47    0.79
  -3 -19   5    1.11    1.03
   3 -19  -4   11.90    1.65
  -3 -19   4   14.43    2.18
   3 -19  -3    1.32    0.89
  -3 -19   3    0.84    1.13
   3 -19  -2   12.05    1.79
   3 -19  -2   13.67    1.76
  -3 -19   2   15.45    2.29
   3 -19  -1    0.95    0.86
   3 -19  -1    0.39    0.63
  -3 -19   1   -0.80    1.26
  -3 -19   0   19.36    2.50
   3 -19   0   19.08    2.28
   3 -19   0   15.74    1.79
  -3 -19  -1    1.34    0.99
   3 -19   1    1.26    0.86
  -3 -19  -2   39.58    3.22
   3 -19   2   31.37    2.68
   3 -19   3    1.39    0.75
  -3 -19  -3    1.79    1.09
   3 -19   4    9.98    1.38
  -3 -19  -4   13.59    1.67
  -4   0  19    0.77    0.83
  -4   0  18    4.72    1.60
  -4   0  18    2.89    1.31
  -4   0  17    0.10    1.81
  -4   0  17    0.75    1.78
  -4   0  16    0.40    2.32
  -4   0  16    5.33    2.22
  -4   0  15   -2.23    2.60
  -4   0  15    3.30    2.23
  -4   0  14    3.88    2.06
  -4   0  14    8.65    2.86
  -4   0  13   -2.92    2.43
  -4   0  13   -0.33    2.10
  -4   0  12   14.18    4.93
  -4   0  12   12.95    2.74
  -4   0  11   -1.29    2.93
  -4   0  10    9.72    3.55
  -4   0   9    0.31    1.95
  -4   0   8 1598.93   32.11
  -4   0   7    0.12    0.99
  -4   0   7    0.30    1.85
  -4   0   6 1589.22   21.27
  -4   0   5    0.06    1.09
  -4   0   4   67.01    4.14
  -4   0   3    0.73    1.11
  -4   0   3   -0.17    0.57
  -4   0   2  227.18    6.32
  -4   0   2  213.48    7.11
  -4   0   1   -0.36    1.03
  -4   0   0    6.94    1.56
  -4   0   0    6.58    1.21
  -4   0  -1   -0.13    1.08
  -4   0  -2 1284.33   18.96
  -4   0  -3    0.19    1.21
  -4   0  -4   15.24    2.54
  -4   0  -5   -0.61    1.37
  -4   0  -5   -0.24    1.04
  -4   0  -6   10.63    2.57
  -4   0  -7    2.61    2.05
  -4   0  -8  214.27   11.98
  -4   0  -9   -0.65    1.31
  -4   0  -9   -1.44    1.67
  -4   0  -9   -0.29    1.72
  -4   0  -9   -0.94    1.32
  -4   0 -10   75.75    6.21
  -4   0 -10   82.00    6.79
  -4   0 -10   72.19    6.30
  -4   0 -11   -2.01    2.01
  -4   0 -11    0.25    1.96
  -4   0 -11   -1.39    2.01
  -4   0 -12   57.97    5.64
  -4   0 -12   58.95    6.02
  -4   0 -13    0.49    1.46
  -4   0 -13   -0.91    1.99
  -4   0 -14    8.31    2.09
  -4   0 -14    9.52    1.82
  -4   0 -15   -0.11    1.14
  -4   0 -16    3.55    1.05
  -4   2  18   -1.60    1.03
  -4   2  18    4.53    1.54
  -4   2  18    0.88    1.30
  -4  -2  18    1.73    1.24
  -4  -2  18    1.73    1.34
  -4   2  17    6.05    2.41
  -4   2  17    4.33    1.68
  -4  -2  17    8.22    2.36
  -4  -2  17    6.32    2.14
  -4   2  16   16.58    3.41
  -4  -2  16   14.86    3.10
  -4   2  16   11.90    2.72
  -4  -2  16   16.89    3.40
  -4   2  15    3.55    2.30
  -4   2  15   -0.83    2.30
  -4  -2  15   -0.43    2.05
  -4  -2  15    3.20    2.17
  -4   2  14    5.51    2.67
  -4   2  14    3.44    2.07
  -4  -2  14   -1.07    2.46
  -4  -2  13    4.81    3.08
  -4  -2  13    5.92    1.89
  -4   2  13    7.48    4.11
  -4   2  13    9.56    2.74
  -4   2  13   11.16    3.21
  -4  -2  12    5.91    3.40
  -4   2  12    3.55    1.81
  -4   2  12    9.73    4.34
  -4   2  12    6.91    2.32
  -4  -2  12    5.41    2.16
  -4   2  11    0.35    2.78
  -4  -2  11    0.18    2.42
  -4  -2  11   -1.21    1.97
  -4  -2  11   -0.79    1.82
  -4   2  10    2.21    2.32
  -4  -2  10    3.06    2.22
  -4  -2   9    0.43    1.66
  -4   2   9    0.76    1.88
  -4  -2   8   41.62    5.13
  -4  -2   7   98.47    7.22
  -4   2   6  236.91    7.69
  -4  -2   6  234.06   10.24
  -4  -2   6  240.73    9.37
  -4  -2   5    0.66    1.32
  -4   2   5    0.99    1.04
  -4  -2   5    1.64    1.47
  -4  -2   4   10.67    2.06
  -4   2   4    5.66    0.58
  -4  -2   4    9.07    2.08
  -4  -2   3    6.26    1.62
  -4  -2   3    5.00    1.45
  -4  -2   3    5.46    1.35
  -4  -2   2  105.21    4.49
  -4  -2   2  103.42    5.24
  -4  -2   2  107.57    5.78
  -4  -2   2  101.76    4.98
  -4  -2   2  113.88    5.48
  -4  -2   1   45.82    2.33
  -4  -2   1   54.47    3.82
  -4  -2   1   52.88    4.10
  -4  -2   1   58.28    4.13
  -4  -2   1   55.76    3.76
  -4  -2   0   23.76    2.93
  -4  -2   0   21.67    2.69
  -4   2   0   16.83    1.77
  -4   2  -1  152.57    5.09
  -4  -2  -1  163.27    7.30
  -4  -2  -1  159.32    6.79
  -4   2  -2    7.27    1.31
  -4  -2  -2    9.57    2.14
  -4  -2  -2    7.36    1.74
  -4   2  -3  109.32    5.21
  -4  -2  -3  120.17    6.25
  -4  -2  -3  115.14    6.73
  -4   2  -4   42.15    3.63
  -4  -2  -4   46.16    4.02
  -4  -2  -4   45.11    4.48
  -4  -2  -5    6.36    1.70
  -4  -2  -5    6.37    2.03
  -4   2  -5    8.51    1.89
  -4   2  -6   14.82    2.56
  -4  -2  -6   19.51    3.49
  -4  -2  -7    2.00    1.67
  -4  -2  -8    3.79    1.88
  -4   2  -8    3.02    1.67
  -4   2  -8    3.69    1.61
  -4  -2  -8    2.37    1.60
   4  -2   8    2.72    1.48
  -4  -2  -8    3.87    1.68
  -4  -2  -8    2.91    1.39
  -4   2  -9    8.40    2.30
  -4  -2  -9   10.31    2.75
  -4   2  -9    7.66    2.22
   4  -2   9    8.00    2.27
  -4   2  -9    8.23    2.41
  -4  -2  -9    7.29    2.95
  -4  -2  -9    8.14    2.40
  -4  -2  -9   11.77    2.83
  -4   2 -10   17.44    3.12
  -4  -2 -10   16.67    4.35
  -4   2 -10   21.57    3.70
  -4  -2 -10   17.93    3.39
  -4  -2 -10   18.92    3.32
  -4  -2 -10   23.01    3.78
  -4  -2 -11   11.08    2.90
  -4  -2 -11    8.86    2.76
  -4   2 -11    6.89    2.38
  -4   2 -11    8.54    2.71
  -4   2 -12   24.89    4.13
  -4   2 -12   18.50    3.05
  -4  -2 -12   28.45    4.27
  -4   2 -12   20.83    3.60
  -4  -2 -13   11.84    3.00
  -4   2 -13    9.79    2.12
  -4   2 -13    9.28    2.75
  -4  -2 -13    4.63    1.81
  -4  -2 -14    6.36    2.01
  -4   2 -14    8.77    2.30
  -4  -2 -14    5.83    1.79
  -4   2 -15    2.47    1.13
  -4  -2 -15    3.72    1.14
  -4   2 -16    0.88    0.69
  -4   4  18    3.12    1.30
  -4  -4  18    2.52    0.93
  -4  -4  18    4.66    1.56
  -4   4  17   25.62    3.50
  -4  -4  17   20.98    2.74
  -4   4  17   21.40    2.63
  -4  -4  17   30.81    3.58
  -4   4  16    7.61    1.80
  -4  -4  16   11.11    2.57
  -4   4  16    2.32    1.25
  -4   4  16   10.74    2.84
  -4  -4  16    9.25    2.70
  -4   4  15    1.77    2.38
  -4  -4  15    0.35    1.91
  -4   4  15    0.22    1.44
  -4  -4  15   -5.11    2.91
  -4   4  15    2.46    1.50
  -4   4  14   10.08    2.97
  -4   4  14    8.04    2.36
  -4   4  14    8.88    3.00
  -4  -4  14    8.53    2.62
  -4  -4  13    4.81    2.45
  -4   4  13    1.90    1.98
  -4   4  13    5.86    2.28
  -4  -4  12    3.90    2.27
  -4   4  12    6.14    3.65
  -4   4  12    2.96    1.85
  -4  -4  12    1.62    2.79
  -4   4  12    4.51    2.29
  -4   4  11   40.76    7.27
  -4  -4  11   38.33    6.22
  -4   4  11   35.27    4.38
  -4   4  11   34.64    4.29
  -4  -4  11   24.38    4.05
  -4  -4  11   44.12    4.85
  -4  -4  11   34.65    4.83
  -4  -4  10   23.78    4.77
  -4  -4  10   18.66    3.54
  -4   4  10   24.16    5.33
  -4  -4   9    3.41    2.56
  -4  -4   9    1.00    1.26
  -4  -4   8   71.95    6.83
  -4  -4   8   68.26    6.19
  -4  -4   7   67.13    6.25
  -4  -4   7   67.10    5.95
  -4  -4   6   46.74    4.93
  -4  -4   6   48.16    4.88
  -4  -4   5   17.99    3.02
  -4  -4   5   16.11    2.84
  -4  -4   5   18.53    2.98
  -4  -4   4    6.08    2.10
  -4  -4   4    6.44    1.88
  -4  -4   4    4.96    1.71
  -4  -4   4    5.41    1.76
  -4  -4   3  122.84    6.48
  -4  -4   3  115.43    6.19
  -4  -4   3  110.59    6.00
  -4  -4   3  120.33    5.63
  -4  -4   2  254.69    9.20
  -4  -4   2  266.18    9.32
  -4  -4   2  244.78    8.53
  -4  -4   2  245.99    8.57
  -4  -4   1   86.31    5.45
  -4  -4   1   87.49    5.39
  -4  -4   1   85.09    5.06
  -4  -4   0  373.12   10.58
  -4  -4   0  394.47   11.89
  -4  -4   0  391.22   11.85
  -4  -4  -1   32.08    3.69
  -4  -4  -1   31.13    3.26
  -4  -4  -2  425.36   11.86
  -4  -4  -2  414.84   13.04
  -4  -4  -3  210.37    9.78
  -4  -4  -3  213.18    8.56
  -4  -4  -4  191.79    9.95
  -4  -4  -4  208.67    8.40
  -4  -4  -5   41.90    4.98
  -4  -4  -6   26.54    4.35
  -4  -4  -7   36.94    5.35
  -4  -4  -8   10.93    2.51
  -4  -4  -8    9.64    2.53
  -4   4  -8   12.07    2.54
   4  -4   8    9.73    2.48
  -4  -4  -8   12.69    3.69
   4  -4   8   13.37    2.65
  -4   4  -8    9.91    2.43
  -4  -4  -8   10.70    2.41
  -4  -4  -9    0.64    1.61
   4  -4   9    3.65    1.82
  -4   4  -9    3.65    1.68
  -4  -4  -9    2.21    2.26
   4  -4   9    3.60    1.60
  -4  -4  -9    4.42    2.08
  -4  -4  -9    4.52    1.93
  -4   4 -10    1.07    1.36
  -4  -4 -10    2.93    2.10
  -4   4 -10    1.68    1.49
  -4  -4 -10   -3.21    2.45
   4  -4  10   -0.24    1.32
  -4  -4 -10    0.65    2.02
  -4   4 -11    0.49    1.48
  -4   4 -11    2.24    2.09
  -4  -4 -11   -0.67    2.24
  -4  -4 -11    4.25    2.39
  -4  -4 -12   34.33    4.68
  -4   4 -12   35.79    4.43
  -4  -4 -12   30.88    4.28
  -4   4 -12   34.63    4.31
  -4  -4 -13    7.33    2.17
   4  -4  13   17.81    2.99
  -4   4 -13   13.62    2.84
  -4  -4 -13   11.75    2.67
  -4   4 -14   13.45    2.53
  -4  -4 -14   11.49    2.35
   4   4  14   10.93    1.93
  -4  -4 -14   18.27    2.82
  -4  -4 -15    2.03    1.00
  -4   4 -15    1.85    1.12
  -4  -6  18    2.09    1.07
  -4   6  17    2.07    1.05
  -4  -6  17    5.74    1.75
  -4   6  16    1.48    1.40
  -4   6  16    2.26    1.74
  -4  -6  16    0.15    1.59
  -4   6  15   13.75    3.01
  -4   6  15   13.01    2.65
  -4  -6  15    6.88    2.17
  -4   6  14   13.46    3.05
  -4   6  14   15.02    3.41
  -4   6  14    5.54    1.75
  -4  -6  14   16.12    3.28
  -4  -6  13   30.15    4.51
  -4   6  13   27.66    4.19
  -4   6  13   28.84    4.29
  -4  -6  12    8.86    2.66
  -4  -6  12    1.91    2.40
  -4   6  12    1.62    1.87
  -4   6  12    0.62    2.31
  -4   6  12    1.34    1.32
  -4  -6  12    1.59    1.92
  -4  -6  11   22.25    4.83
  -4   6  11   26.12    3.93
  -4  -6  11   33.04    4.48
  -4   6  11   16.03    2.81
  -4   6  11   19.38    5.05
  -4  -6  11   23.35    4.22
  -4   6  10   12.74    2.75
  -4  -6  10    7.01    2.12
  -4  -6  10   13.60    3.02
  -4  -6  10   17.56    4.17
  -4  -6   9   47.74    6.28
  -4  -6   9   37.35    4.90
  -4  -6   8    1.49    1.89
  -4  -6   8    2.42    1.65
  -4  -6   7   32.64    4.77
  -4  -6   7   32.87    4.42
  -4  -6   6   21.74    3.50
  -4  -6   6   21.92    3.86
  -4  -6   5    2.64    1.84
  -4  -6   5    3.98    1.87
  -4  -6   4   22.36    2.97
  -4  -6   4   25.24    3.76
  -4  -6   3   20.01    3.25
  -4  -6   3   19.13    3.12
  -4  -6   3   15.85    2.30
  -4  -6   2    6.42    1.94
  -4  -6   2    6.54    2.07
  -4  -6   2    5.62    1.84
  -4  -6   1  475.76   14.18
  -4  -6   1  476.13   14.16
  -4  -6   1  485.64   13.76
  -4  -6   0    5.47    1.83
  -4  -6   0    7.48    2.27
  -4  -6   0    4.27    1.51
  -4  -6  -1  207.52   10.02
  -4  -6  -1  205.66    9.25
  -4  -6  -2   11.39    2.42
  -4  -6  -2   13.09    3.05
  -4  -6  -3  158.16    9.28
  -4  -6  -3  155.56    8.02
  -4  -6  -4   19.75    3.81
  -4  -6  -5   74.41    7.17
  -4  -6  -6    0.27    2.14
  -4  -6  -7   10.98    2.92
   4  -6   7   11.73    2.54
  -4  -6  -7    9.46    3.29
  -4   6  -7   10.91    2.41
   4  -6   7   12.35    2.39
  -4  -6  -7   13.55    2.75
  -4  -6  -8   11.28    2.87
   4  -6   8   13.56    2.87
  -4  -6  -8   13.26    3.86
  -4   6  -8   13.72    2.61
   4  -6   8   16.91    2.88
  -4  -6  -8   17.24    3.25
  -4  -6  -8   13.91    2.86
  -4  -6  -9   16.50    3.55
   4  -6   9   16.04    2.84
  -4   6  -9   17.35    3.05
   4  -6   9   14.73    3.01
  -4  -6  -9   14.76    4.55
  -4  -6  -9   20.76    3.68
  -4  -6  -9   14.08    3.06
  -4  -6 -10   42.60    5.36
   4  -6  10   35.07    4.42
   4  -6  10   39.56    4.50
  -4  -6 -10   31.86    4.74
  -4   6 -10   37.33    4.38
  -4  -6 -11   28.52    4.33
   4  -6  11   19.20    3.05
  -4   6 -11   24.26    3.54
  -4  -6 -11   22.43    4.03
  -4   6 -11   21.35    3.33
  -4   6 -12    5.37    1.88
  -4  -6 -12    2.80    2.10
  -4   6 -12    4.95    2.11
  -4  -6 -12    5.29    2.26
  -4  -6 -13   12.86    2.55
  -4   6 -13   19.05    2.96
   4  -6  14    1.73    1.15
  -4  -6 -14    1.00    1.31
  -4   6 -14    0.35    1.11
  -4   6 -15   10.11    1.62
  -4   8  17    2.17    0.96
  -4  -8  17    4.58    1.44
  -4   8  16    2.00    1.26
  -4  -8  16    1.45    1.30
  -4   8  15    7.74    2.23
  -4  -8  15    4.62    1.63
  -4  -8  14   -0.31    1.76
  -4   8  14    1.83    1.87
  -4   8  14   -0.75    1.67
  -4   8  13   15.56    3.21
  -4  -8  13    6.77    2.69
  -4   8  13   12.64    3.02
  -4  -8  13   14.35    3.17
  -4  -8  12    1.94    2.06
  -4   8  12   -0.02    1.65
  -4   8  12   -0.39    1.65
  -4  -8  12   -0.01    1.86
  -4  -8  11    6.64    2.47
  -4   8  11    1.92    2.06
  -4   8  11    3.99    1.97
  -4   8  11    2.69    1.96
  -4  -8  11    3.29    1.96
  -4  -8  11    1.37    1.80
  -4   8  10   23.61    3.63
  -4   8  10   22.23    3.52
  -4  -8  10   16.18    3.11
  -4  -8  10   18.67    4.42
  -4  -8  10   23.32    4.04
  -4   8   9   14.33    2.99
  -4  -8   9   14.08    3.96
  -4   8   9   13.59    2.65
  -4  -8   9   14.43    3.10
  -4   8   8    1.78    1.50
  -4  -8   8    3.15    2.20
  -4  -8   8    2.80    1.68
  -4  -8   7   81.61    7.73
  -4  -8   7   83.26    7.90
  -4  -8   6    9.13    2.43
  -4  -8   6   11.32    3.20
  -4  -8   5   12.01    3.32
  -4  -8   4   17.78    3.71
  -4  -8   3    4.10    2.04
  -4  -8   2    8.69    2.52
  -4  -8   2    7.38    2.39
  -4  -8   1   30.82    4.26
  -4  -8   1   27.17    4.36
  -4  -8   0  115.20    8.13
  -4  -8   0  104.47    8.38
  -4  -8  -1   20.60    3.95
  -4  -8  -2   40.22    5.30
  -4  -8  -3  137.74   10.01
  -4  -8  -4   15.09    3.87
  -4  -8  -5   35.09    5.46
   4  -8   6    2.05    1.71
  -4   8  -6   -0.50    1.11
  -4  -8  -6    1.80    2.61
  -4  -8  -6   -1.45    1.64
   4  -8   6    0.58    1.23
  -4  -8  -7  125.30   11.04
  -4   8  -7  133.45    7.81
  -4  -8  -7  144.94    9.02
   4  -8   7  148.40    8.85
   4  -8   7  143.51    7.89
  -4  -8  -8   48.21    5.47
   4  -8   8   49.97    5.30
   4  -8   8   50.10    4.84
  -4   8  -8   47.96    4.74
   4  -8   9    7.98    2.13
  -4   8  -9   10.44    2.54
   4  -8   9   10.12    2.73
  -4  -8  -9    7.85    2.62
  -4  -8 -10    1.44    1.68
  -4   8 -10    1.85    1.37
   4  -8  10    3.95    1.93
  -4   8 -11    1.97    1.23
   4  -8  11    0.77    1.20
  -4  -8 -11   -1.52    2.50
  -4   8 -12    1.81    1.30
  -4  -8 -12    1.22    1.63
  -4   8 -12    2.99    1.70
  -4   8 -13   40.24    3.61
  -4  -8 -13   40.62    4.07
   4  -8  14    0.73    0.85
  -4   8 -14    0.98    0.97
  -4  10  16   -0.54    1.08
  -4 -10  16   -0.02    0.90
  -4  10  15    1.10    1.26
  -4 -10  15   -0.25    1.23
  -4 -10  14    5.17    1.67
  -4  10  14    6.61    2.21
  -4 -10  13    0.67    1.46
  -4  10  13    1.30    2.00
  -4 -10  13   -1.57    2.20
  -4 -10  12   10.70    2.67
  -4 -10  12    6.69    2.71
  -4  10  12    6.79    2.67
  -4  10  11    8.87    2.68
  -4 -10  11   11.30    2.61
  -4 -10  11    7.67    2.70
  -4 -10  10   15.37    3.44
  -4  10  10   15.93    3.12
  -4 -10  10    9.64    2.29
  -4 -10  10   15.36    3.05
  -4  10   9   43.86    4.75
  -4 -10   9   37.56    6.13
  -4 -10   9   45.63    5.26
  -4  10   8   14.67    2.93
  -4 -10   8   11.72    3.84
  -4 -10   8   14.52    3.15
  -4  10   7   47.57    4.73
  -4 -10   7   48.18    6.69
  -4 -10   7   46.60    4.80
  -4 -10   6   55.31    6.92
  -4 -10   6   41.82    4.36
  -4  10   6   44.47    4.51
  -4 -10   5    9.00    2.80
  -4 -10   4   12.01    3.47
  -4 -10   3    3.75    2.21
  -4 -10   2   36.18    5.12
  -4 -10   2   35.13    5.38
  -4 -10   1    9.09    2.79
  -4 -10   1    9.69    3.26
  -4 -10   0  256.01   13.39
  -4 -10  -1    1.68    1.88
  -4 -10  -2  147.66   11.19
  -4 -10  -3    3.22    2.30
  -4  10  -3    1.81    1.27
  -4  10  -4   46.47    4.62
  -4 -10  -4   30.86    3.89
   4 -10   4   42.76    4.25
  -4 -10  -4   48.31    6.86
  -4 -10  -5    7.64    2.13
   4 -10   5    7.02    1.78
  -4  10  -5   10.48    2.35
  -4  10  -6    1.09    1.20
  -4 -10  -6    2.63    2.74
   4 -10   6    0.33    1.23
  -4 -10  -6   -0.18    1.73
   4 -10   6    1.98    1.23
  -4  10  -7   12.89    2.61
   4 -10   7   13.67    2.92
   4 -10   7   16.75    2.80
  -4 -10  -7    8.97    2.44
  -4  10  -8    4.20    1.74
   4 -10   8    3.79    1.99
   4 -10   8    4.86    1.84
  -4 -10  -8    0.80    1.91
   4 -10   9    2.36    1.68
  -4 -10  -9    0.94    1.91
  -4  10  -9    2.17    1.45
   4 -10   9    2.64    1.66
  -4 -10 -10    3.67    2.13
  -4  10 -10    2.84    1.47
   4 -10  10    5.17    1.97
  -4 -10 -11   12.26    2.93
  -4  10 -11   11.74    2.08
   4 -10  11    9.08    1.98
  -4  10 -12   11.21    1.98
  -4  10 -12   10.47    1.67
  -4  10 -13   18.87    2.20
  -4  12  15    2.15    1.06
  -4  12  14    0.45    1.13
  -4 -12  14    2.51    1.23
  -4  12  13    0.27    1.59
  -4 -12  13   -0.44    1.22
  -4 -12  13   -2.88    1.83
  -4  12  12    1.76    1.63
  -4 -12  12    2.27    1.81
  -4 -12  12    2.98    1.35
  -4  12  11    1.17    1.79
  -4 -12  11    1.82    1.76
  -4  12  10    0.43    1.71
  -4 -12  10    1.09    1.77
  -4  12   9    6.88    2.38
  -4 -12   9   10.92    2.88
  -4  12   8   33.47    4.16
  -4 -12   8   36.98    4.85
  -4 -12   7   31.05    4.09
  -4  12   7   31.12    4.02
  -4 -12   6   93.24    9.67
  -4 -12   6   90.63    6.51
  -4  12   6   86.97    6.51
  -4 -12   5    3.06    1.73
  -4  12   5    3.57    1.70
  -4 -12   5    3.93    2.60
  -4 -12   4   13.74    2.69
  -4  12   4   18.05    3.14
  -4 -12   4   12.00    4.03
  -4 -12   3   -0.67    1.42
  -4 -12   3    0.60    2.44
   4 -12  -2    3.67    1.78
  -4 -12   2    1.65    2.61
  -4 -12   2    5.58    1.89
  -4 -12   1    3.44    1.78
  -4 -12   1    1.70    1.73
  -4 -12   1    0.89    2.10
  -4 -12   0    3.81    1.74
  -4 -12   0    4.16    2.62
  -4 -12  -1   20.11    4.55
  -4 -12  -1   28.71    3.97
  -4 -12  -2    5.83    2.00
  -4 -12  -2    7.96    3.28
  -4  12  -2    3.98    1.94
  -4 -12  -3    9.33    2.51
  -4  12  -3    7.84    2.31
  -4 -12  -3    5.42    2.94
  -4 -12  -4   -0.06    1.62
  -4  12  -4    0.68    1.38
  -4 -12  -5    6.35    2.22
  -4  12  -5    8.46    2.53
   4 -12   5    5.96    2.28
   4 -12   6    8.88    2.70
  -4  12  -6    4.98    1.90
  -4 -12  -6    6.61    2.32
  -4 -12  -7    1.45    1.66
   4 -12   7    0.16    1.49
  -4  12  -7   -0.02    1.14
  -4 -12  -8    5.36    2.31
  -4  12  -8    4.27    1.74
   4 -12   8    2.09    1.73
  -4  12  -9    0.06    1.02
   4 -12   9    0.79    1.34
  -4  12 -10    1.77    0.95
   4 -12  10   -0.01    1.11
   4 -12  11    6.10    1.62
  -4  12 -11    8.33    1.63
  -4  12 -12    8.53    1.48
   4  12  12    6.28    1.26
  -4  14  14    3.72    1.02
  -4  14  13   -0.37    0.90
  -4  14  12    1.19    1.18
  -4 -14  12    0.74    1.37
  -4  14  11    2.25    1.58
  -4 -14  11    0.50    1.43
  -4  14  10    7.95    2.24
  -4 -14  10   11.09    2.51
  -4  14   9    3.93    1.82
  -4 -14   9    3.00    2.07
  -4  14   8  131.17    7.28
  -4 -14   8  140.36    8.09
  -4  14   7    8.99    2.34
  -4 -14   7   10.37    2.69
  -4  14   6   34.07    3.93
  -4 -14   6   27.81    3.93
  -4  14   5    5.14    1.81
  -4 -14   5    2.44    1.72
  -4 -14   4    2.38    1.79
   4 -14  -4    4.82    2.25
  -4 -14   3    2.71    1.65
   4 -14  -3    3.53    1.67
   4 -14  -2   10.15    2.72
  -4 -14   2    9.80    2.50
  -4 -14   1    6.05    2.04
   4 -14  -1    5.57    2.00
  -4 -14   0   53.10    5.13
  -4 -14  -1    1.86    1.73
  -4  14  -1   -0.37    1.78
  -4  14  -2  104.41    7.95
  -4 -14  -2   98.51    7.00
  -4 -14  -3    4.03    1.94
  -4  14  -3    4.22    2.23
  -4 -14  -4   18.73    3.26
   4 -14   4   23.77    4.07
  -4  14  -4   26.31    3.72
  -4 -14  -5    8.64    2.24
  -4  14  -5   15.24    2.85
   4 -14   5   15.78    3.56
  -4 -14  -6   16.97    2.84
  -4  14  -6   22.14    3.04
   4 -14   6   26.38    4.03
  -4 -14  -7    0.17    1.36
   4 -14   7    3.34    1.93
  -4  14  -7    4.10    1.33
   4 -14   8   37.36    4.05
  -4 -14  -8   21.79    2.71
   4 -14   9    2.20    1.22
   4 -14  10   20.16    2.51
  -4  14 -11    0.53    0.55
   4 -16 -12    2.63    0.85
   4 -16 -11    0.62    0.95
  -4  16  11   -0.52    0.66
  -4 -16  11   -0.79    0.99
   4 -16 -10    1.11    1.08
  -4  16  10    0.14    0.85
  -4 -16  10    1.72    1.31
   4 -16  -9    2.74    1.41
  -4  16   9    0.89    1.00
  -4 -16   9    4.12    1.80
   4 -16  -8    0.69    1.42
  -4  16   8    1.71    1.09
  -4 -16   8    1.40    1.63
   4 -16  -7   13.39    2.50
  -4 -16   7   13.19    2.82
   4 -16  -6   12.61    2.56
  -4 -16   6   15.95    3.13
   4 -16  -5    1.91    1.62
  -4 -16   5    1.37    1.73
   4 -16  -4    1.26    1.35
  -4 -16   4    1.95    1.69
  -4 -16   3    5.37    2.04
   4 -16  -3    4.12    1.57
  -4 -16   2    8.35    2.31
   4 -16  -2    7.01    1.95
  -4 -16   1   -0.56    1.54
   4 -16  -1    1.24    1.38
  -4  16   1    2.40    1.91
  -4 -16   0    0.04    1.53
  -4  16   0   -1.54    1.67
  -4 -16  -1    1.80    1.75
  -4  16  -1   -1.18    1.69
  -4 -16  -2   11.30    2.57
  -4  16  -2   10.64    2.47
  -4  16  -3   -1.73    1.50
   4 -16   3    2.07    1.68
  -4 -16  -3    1.55    1.63
  -4 -16  -4    1.37    1.36
   4 -16   4    3.60    1.86
  -4  16  -4    0.02    1.04
  -4 -16  -5    0.19    1.10
   4 -16   5    1.40    1.60
   4 -16   6    1.70    1.61
  -4 -16  -6   -0.06    0.93
  -4 -16  -7   -0.13    0.71
   4 -16   7    1.03    1.21
   4 -16   8    0.59    0.89
   4 -16   9    0.00    0.65
  -4 -18   9    1.07    0.82
   4 -18  -8    3.01    0.89
  -4 -18   8    6.74    1.56
   4 -18  -7    0.25    0.67
  -4 -18   7    0.82    1.20
   4 -18  -6    1.00    0.78
  -4 -18   6    1.17    1.10
   4 -18  -5    1.83    0.97
  -4 -18   5    3.93    1.59
   4 -18  -4    2.85    1.09
  -4  18   4    2.36    1.20
  -4 -18   4    4.81    1.80
   4 -18  -3    8.07    1.56
  -4  18   3    8.88    1.76
  -4 -18   3   12.22    2.37
  -4  18   2   12.19    1.99
  -4 -18   2   15.17    2.62
  -4  18   1   12.35    1.98
  -4 -18   1   15.19    2.50
  -4 -18   0   14.13    2.34
  -4  18   0    9.15    1.62
   4 -18   1   39.46    3.76
  -4 -18  -1   37.99    3.42
   4 -18   2   24.50    2.91
  -4 -18  -2   20.61    2.52
  -4 -18  -3   11.10    1.86
   4 -18   3   16.02    2.24
   4 -18   4   15.14    2.13
  -4 -18  -4   14.99    1.90
   4 -18   5    5.18    1.26
  -4 -18  -5    6.31    1.16
   4 -18   6    3.70    0.88
  -5  -1  19    8.51    1.40
  -5  -1  19    1.88    0.75
  -5  -1  18    0.54    1.19
  -5   1  18   -1.84    1.39
  -5  -1  18   -0.39    1.07
  -5   1  18   -0.80    1.82
  -5   1  17   11.66    2.66
  -5  -1  17   14.14    2.62
  -5   1  17   10.34    2.35
  -5  -1  17   13.01    2.58
  -5   1  16    0.55    1.82
  -5  -1  16    0.74    1.68
  -5   1  16    2.01    1.98
  -5  -1  16    2.97    1.99
  -5   1  15    4.75    2.45
  -5  -1  15    5.88    2.40
  -5   1  15   13.53    3.19
  -5  -1  15   10.75    3.11
  -5   1  14   -1.57    2.04
  -5  -1  14    0.76    1.81
  -5  -1  14    2.03    2.30
  -5   1  14    2.84    2.42
  -5   1  13    8.30    2.64
  -5  -1  13    4.42    2.27
  -5   1  13    1.43    2.36
  -5  -1  13   -1.15    2.15
  -5   1  13    9.37    2.51
  -5  -1  13    5.17    2.29
  -5   1  12   27.89    6.16
  -5   1  12   28.65    4.10
  -5  -1  12   26.54    3.99
  -5  -1  12   23.54    5.59
  -5   1  12   29.33    4.22
  -5  -1  12   26.12    3.77
  -5  -1  11   22.26    5.38
  -5   1  11   30.13    4.04
  -5  -1  11   32.18    3.98
  -5   1  11   29.28    6.26
  -5   1  11   34.18    4.08
  -5  -1  11   27.08    3.65
  -5   1  10   49.44    7.19
  -5  -1  10   39.12    6.10
  -5   1   9  306.58   15.93
  -5  -1   9  324.91   16.01
  -5   1   8   63.39    6.81
  -5  -1   8   66.19    6.87
  -5  -1   7  110.66    7.93
  -5  -1   7  113.83    6.87
  -5   1   7  119.62    6.55
  -5  -1   6    3.34    1.80
  -5   1   6    2.17    1.58
  -5  -1   6    4.70    1.93
  -5  -1   5  304.47   10.27
  -5   1   5  323.16   10.16
  -5  -1   5  273.85    8.15
  -5  -1   5  294.36   11.03
  -5  -1   4   32.16    3.56
  -5   1   4   27.34    1.92
  -5  -1   4   29.71    2.69
  -5   1   4   34.36    3.42
  -5  -1   3    8.25    2.12
  -5  -1   3    7.36    1.59
  -5  -1   2  139.84    6.99
  -5  -1   2  141.64    6.51
  -5  -1   2  125.93    6.36
  -5  -1   2  139.10    6.35
  -5  -1   1   21.28    2.89
  -5  -1   1   19.69    2.70
  -5  -1   1   22.93    2.56
  -5  -1   0   44.78    4.16
  -5   1   0   42.56    3.45
  -5  -1   0   46.59    4.19
  -5  -1   0   43.19    3.37
  -5   1   0   44.30    3.04
  -5   1  -1   41.39    3.52
  -5  -1  -1   42.82    4.14
  -5  -1  -1   46.09    4.31
  -5  -1  -2   78.72    5.65
  -5   1  -2   76.67    4.87
  -5  -1  -2   76.71    5.65
  -5  -1  -3   17.72    2.92
  -5   1  -3   22.03    2.88
  -5  -1  -3   18.90    3.00
  -5   1  -4  189.41    8.54
  -5  -1  -4  174.04    8.48
  -5  -1  -4  184.21    9.35
  -5  -1  -5  106.60    6.69
  -5  -1  -5  107.52    7.54
  -5   1  -5  101.57    6.81
  -5   1  -6   10.28    2.40
  -5  -1  -6   11.74    2.86
  -5  -1  -7   17.01    3.52
  -5   1  -7   19.79    3.03
  -5   1  -7   17.94    2.72
  -5  -1  -7   17.15    2.75
  -5   1  -8   42.02    4.59
  -5  -1  -8   35.96    4.41
  -5  -1  -8   26.75    4.80
   5   1   8   33.60    4.08
   5  -1   8   40.24    4.68
  -5   1  -8   35.31    4.11
  -5  -1  -8   36.58    4.21
  -5  -1  -8   36.89    4.25
  -5   1  -8   36.43    4.04
  -5  -1  -9   49.86    5.21
   5  -1   9   47.19    5.13
  -5   1  -9   45.54    4.72
  -5  -1  -9   44.77    4.87
  -5   1  -9   50.14    5.18
  -5  -1  -9   47.21    5.11
  -5   1  -9   43.32    4.72
  -5  -1 -10   23.91    4.16
  -5   1 -10   30.83    4.43
  -5  -1 -10   24.65    3.85
  -5   1 -10   26.73    4.19
  -5  -1 -10   23.18    3.83
  -5   1 -10   25.06    3.70
  -5  -1 -11   51.85    5.58
  -5   1 -11   60.23    5.95
  -5   1 -11   53.58    5.38
  -5  -1 -11   55.35    5.70
  -5  -1 -12   10.64    2.70
  -5   1 -12   16.85    3.20
  -5   1 -12   20.20    3.32
  -5  -1 -12   18.56    3.41
  -5  -1 -13    1.98    1.45
  -5   1 -13    7.19    1.93
  -5  -1 -13    4.98    1.96
  -5   1 -13    4.34    1.78
  -5  -1 -14   -0.89    1.20
  -5   1 -14   -0.70    1.45
  -5   1 -14   -1.13    0.93
  -5  -1 -14    0.06    0.99
  -5   1 -15    2.48    1.03
  -5  -1 -15    3.28    1.15
  -5  -3  19   -0.36    0.72
  -5   3  18    4.32    1.66
  -5  -3  18    4.32    1.21
  -5   3  18    4.83    1.29
  -5  -3  18    6.02    1.69
  -5   3  17    6.94    2.18
  -5  -3  17    5.36    1.76
  -5   3  17    9.77    2.27
  -5   3  17    4.24    1.33
  -5  -3  17    9.83    2.35
  -5   3  16   -1.09    1.90
  -5   3  16   -0.71    1.63
  -5  -3  16    2.48    1.88
  -5  -3  16    2.98    2.39
  -5   3  15   21.30    3.94
  -5  -3  15   19.26    3.57
  -5   3  15   17.41    3.27
  -5  -3  15   21.28    3.85
  -5  -3  14   -4.31    2.55
  -5   3  14    0.69    2.33
  -5  -3  14    1.69    1.75
  -5   3  14    4.00    2.36
  -5   3  13    3.50    2.18
  -5   3  13    5.44    3.87
  -5   3  13    4.35    2.50
  -5  -3  13    3.44    1.85
  -5  -3  13    1.61    2.01
  -5   3  13    4.72    1.96
  -5  -3  13    2.16    1.95
  -5  -3  12    0.05    2.58
  -5  -3  12   -4.32    2.52
  -5   3  12    4.23    3.19
  -5   3  12    7.00    2.57
  -5   3  12   -0.19    1.05
  -5   3  12    3.70    2.29
  -5  -3  12    1.58    1.56
  -5  -3  12    0.94    1.48
  -5   3  11    5.93    3.97
  -5  -3  11    2.30    1.73
  -5   3  11    1.27    1.14
  -5   3  11    4.42    1.84
  -5   3  11    3.12    1.93
  -5  -3  11    5.56    3.15
  -5  -3  11    0.52    1.42
  -5  -3  10   45.95    6.49
  -5  -3  10   35.58    5.25
  -5   3  10   44.93    7.16
  -5  -3   9   36.00    5.37
  -5  -3   9   32.42    4.87
  -5  -3   8   21.69    4.10
  -5  -3   8   20.61    3.75
  -5  -3   7  163.46    9.65
  -5  -3   7  162.21    9.81
  -5  -3   6   77.17    6.41
  -5   3   6   72.31    4.90
  -5  -3   6   80.49    6.54
  -5  -3   6   77.96    6.08
  -5  -3   5    1.37    1.43
  -5  -3   5    2.15    1.84
  -5  -3   5    1.57    1.44
  -5  -3   5    3.10    1.45
  -5  -3   4    8.12    2.13
  -5  -3   4    4.41    1.67
  -5  -3   4    4.41    1.48
  -5  -3   4    6.88    2.07
  -5  -3   3  103.55    5.48
  -5  -3   3   99.39    5.75
  -5  -3   3  108.91    6.41
  -5  -3   3   99.44    6.07
  -5  -3   2  188.34    7.98
  -5  -3   2  198.59    8.72
  -5  -3   2  188.48    8.37
  -5  -3   2  200.96    8.25
  -5  -3   1  177.08    8.08
  -5  -3   1  192.48    8.64
  -5  -3   1  197.80    8.69
  -5  -3   0   91.69    5.93
  -5  -3   0   97.03    6.40
  -5  -3  -1   31.75    3.72
  -5  -3  -1   30.22    3.83
  -5  -3  -2   10.47    2.39
  -5  -3  -2   11.94    2.82
  -5  -3  -3  154.16    8.08
  -5  -3  -3  155.09    8.69
  -5  -3  -4   78.19    5.77
  -5  -3  -4   77.09    6.54
  -5  -3  -5   73.47    6.77
  -5  -3  -6    5.57    2.48
  -5  -3  -7   23.78    3.49
  -5   3  -7   25.64    3.47
  -5   3  -7   26.92    3.51
  -5  -3  -7   28.55    4.79
   5  -3   7   29.73    3.84
  -5  -3  -7   23.36    3.12
  -5  -3  -7   27.93    3.76
  -5  -3  -8   -0.27    1.67
   5  -3   8    0.96    1.57
  -5  -3  -8    0.57    1.58
  -5  -3  -8    1.36    1.89
  -5   3  -8    1.48    1.58
  -5  -3  -8    0.81    1.57
  -5   3  -8    0.15    1.33
  -5   3  -9    3.87    1.92
  -5   3  -9    4.13    1.97
  -5   3  -9    5.11    2.20
  -5  -3  -9    4.97    2.38
   5  -3   9    2.22    1.84
  -5  -3  -9    3.96    2.07
  -5  -3  -9    4.44    2.36
  -5  -3 -10   -1.44    1.76
  -5   3 -10   -0.35    1.48
  -5   3 -10    2.90    1.94
  -5  -3 -10    0.75    1.85
  -5  -3 -10    0.44    1.75
  -5  -3 -11   -1.40    2.28
  -5   3 -11    3.04    2.19
  -5   3 -11    0.57    1.62
  -5  -3 -11    2.93    2.19
  -5  -3 -12    2.40    1.80
  -5   3 -12    0.90    1.56
  -5  -3 -12    1.62    2.10
  -5   3 -12   -0.49    1.44
  -5   3 -12    1.33    1.87
  -5   3 -13   19.48    3.00
  -5  -3 -13   18.36    3.05
  -5  -3 -13   19.82    3.10
  -5   3 -14   -0.05    1.36
  -5  -3 -14    0.58    1.26
  -5  -3 -14    2.22    1.38
  -5   3 -15   10.37    1.59
  -5  -5  18    5.37    1.44
  -5  -5  17    4.24    1.84
  -5   5  16   24.10    3.67
  -5   5  16   21.82    3.02
  -5   5  16   19.49    2.67
  -5  -5  16   28.76    3.83
  -5   5  15    6.42    2.69
  -5  -5  15    6.12    1.89
  -5   5  15   11.00    2.66
  -5   5  15    7.89    2.21
  -5   5  15    0.88    1.26
  -5  -5  15    6.23    2.30
  -5   5  14   25.65    3.81
  -5   5  14   26.73    4.25
  -5   5  14   18.36    3.36
  -5  -5  14   22.13    3.79
  -5   5  13    2.91    1.87
  -5   5  13    1.10    1.92
  -5   5  13   -0.67    1.72
  -5  -5  13   -3.91    2.67
  -5   5  12    7.75    3.66
  -5   5  12    6.53    2.19
  -5   5  12    7.82    2.61
  -5  -5  12    7.85    2.53
  -5  -5  12    3.77    2.55
  -5   5  12    4.70    1.78
  -5  -5  12    9.51    2.95
  -5  -5  11    9.64    2.60
  -5   5  11    6.06    2.28
  -5   5  11   10.95    2.73
  -5  -5  11    7.36    2.93
  -5  -5  11    7.04    2.81
  -5   5  11    9.76    3.62
  -5  -5  11   10.03    2.97
  -5   5  11    5.72    2.02
  -5   5  10   23.22    3.32
  -5   5  10   24.80    3.55
  -5  -5  10   25.28    4.93
  -5   5  10   19.05    3.02
  -5  -5  10   25.61    3.66
  -5  -5  10   21.07    4.05
  -5  -5  10   21.45    3.62
  -5  -5   9   11.42    2.96
  -5  -5   9   15.55    3.76
  -5  -5   8   25.75    4.17
  -5  -5   8   32.87    5.17
  -5  -5   7    3.31    2.04
  -5  -5   7    6.31    2.22
  -5  -5   6   19.48    3.40
  -5  -5   6   21.69    3.58
  -5  -5   6   14.86    3.10
  -5  -5   5   13.39    2.61
  -5  -5   5   16.50    3.22
  -5  -5   5   16.31    3.06
  -5  -5   5   11.85    2.54
  -5  -5   4   54.80    5.21
  -5  -5   4   50.73    4.24
  -5  -5   4   49.40    4.94
  -5  -5   4   59.31    5.47
  -5  -5   3    2.19    1.02
  -5  -5   3    4.06    1.90
  -5  -5   3    3.31    1.92
  -5  -5   3    1.76    1.38
  -5  -5   2  370.68   12.70
  -5  -5   2  391.98   12.94
  -5  -5   2  387.81   12.43
  -5  -5   1   38.52    4.42
  -5  -5   1   41.47    4.41
  -5  -5   1   40.00    4.31
  -5  -5   0  394.10   13.90
  -5  -5   0  401.65   12.99
  -5  -5  -1  165.02    9.25
  -5  -5  -1  159.17    8.46
  -5  -5  -2  187.86   10.33
  -5  -5  -2  182.67    9.17
  -5  -5  -3    0.90    1.69
  -5  -5  -3    1.31    1.62
  -5  -5  -4  169.00   10.37
  -5  -5  -4  157.81    8.52
  -5  -5  -5  118.31    9.14
  -5   5  -6   42.69    4.31
  -5  -5  -6   43.87    6.11
   5  -5   6   45.20    4.36
  -5  -5  -7   35.14    4.27
   5  -5   7   33.00    3.97
   5  -5   7   29.37    3.91
  -5  -5  -7   29.40    5.23
  -5   5  -7   31.86    3.96
  -5   5  -7   31.07    3.81
  -5  -5  -7   27.50    3.54
  -5  -5  -7   25.50    4.07
  -5  -5  -8    2.88    1.38
  -5   5  -8    2.87    1.82
   5  -5   8    3.37    1.68
  -5  -5  -8    2.96    2.61
   5  -5   8    4.64    1.89
  -5   5  -8    2.68    1.77
  -5  -5  -8    4.49    2.08
  -5  -5  -8    5.40    2.41
  -5  -5  -9    9.00    2.49
  -5  -5  -9   11.91    2.99
  -5   5  -9   10.50    2.50
   5  -5   9    8.54    2.27
   5  -5   9   10.88    2.43
  -5  -5  -9   11.88    2.92
  -5  -5 -10    5.49    2.43
  -5   5 -10    5.64    2.05
  -5   5 -10    5.75    2.16
  -5  -5 -10    7.74    2.75
   5  -5  10    3.43    1.55
  -5  -5 -10    9.16    2.88
  -5   5 -11   14.68    2.93
  -5   5 -11   14.37    2.86
  -5  -5 -11   15.97    3.54
  -5  -5 -11   14.86    3.12
  -5  -5 -12   25.55    3.89
  -5   5 -12   27.91    3.50
  -5  -5 -12   24.87    3.56
  -5   5 -12   29.57    3.66
   5  -5  13    1.22    1.13
  -5   5 -13   -0.07    1.14
  -5  -5 -13   -0.27    1.40
  -5  -5 -14   15.33    2.22
  -5   5 -14   14.92    2.13
  -5  -7  18    2.24    0.84
  -5   7  17    0.68    0.81
  -5  -7  17    2.02    1.30
  -5   7  16   22.64    2.80
  -5  -7  16   29.34    3.55
  -5   7  15    0.09    1.53
  -5  -7  15   -1.69    1.93
  -5   7  14   24.31    3.83
  -5   7  14   22.70    3.53
  -5  -7  14   16.49    3.26
  -5   7  13    4.48    2.17
  -5   7  13    5.72    2.58
  -5  -7  13    4.42    2.24
  -5  -7  12    3.72    2.12
  -5   7  12    0.98    1.69
  -5   7  12    4.51    1.94
  -5   7  12    2.71    1.89
  -5  -7  12    2.20    1.84
  -5  -7  11    2.39    1.92
  -5   7  11    2.71    1.63
  -5   7  11    2.51    1.52
  -5   7  11    0.37    1.53
  -5  -7  11    0.65    1.91
  -5   7  11    0.43    1.95
  -5  -7  11    1.67    1.99
  -5  -7  10    3.51    1.98
  -5   7  10    3.16    1.83
  -5   7  10    2.54    1.86
  -5   7  10    1.61    1.39
  -5  -7  10    1.81    1.89
  -5  -7  10    1.55    1.70
  -5   7   9    1.60    1.56
  -5  -7   9    3.99    2.35
  -5   7   9   -1.10    1.45
  -5  -7   9    2.96    1.80
  -5  -7   8    3.49    2.10
  -5  -7   8    0.86    1.53
  -5  -7   7    7.12    2.65
  -5  -7   7    9.04    2.91
  -5  -7   6   18.52    3.46
  -5  -7   6   16.99    3.78
  -5  -7   5    3.24    1.58
  -5  -7   5    5.22    2.62
  -5  -7   4  161.12   10.20
  -5  -7   3    2.65    1.89
  -5  -7   3    2.70    1.80
  -5  -7   2   24.37    3.94
  -5  -7   2   23.51    3.85
  -5  -7   1    6.19    2.43
  -5  -7   1    5.84    2.03
  -5  -7   0    9.67    2.76
  -5  -7   0   10.26    2.76
  -5  -7  -1    7.22    2.54
  -5  -7  -2   49.26    5.89
  -5  -7  -3    1.39    2.18
  -5  -7  -4   76.13    7.73
  -5  -7  -5    5.88    1.97
  -5  -7  -5    4.42    2.48
  -5   7  -5    5.60    1.64
   5  -7   5    6.53    1.87
   5  -7   5    6.93    1.90
   5  -7   6   25.80    3.61
  -5  -7  -6   26.05    4.89
   5  -7   6   27.69    3.66
  -5  -7  -6   26.73    3.84
  -5   7  -6   21.86    3.31
  -5  -7  -6   16.89    2.97
  -5  -7  -7    6.77    2.43
  -5   7  -7    5.85    2.26
  -5  -7  -7    4.10    2.56
   5  -7   7    2.17    1.42
   5  -7   7    5.23    1.98
  -5  -7  -7    4.37    1.85
  -5  -7  -7    6.16    2.31
  -5   7  -8  123.28    7.73
   5  -7   8  119.98    8.07
  -5  -7  -8  139.24    8.97
  -5  -7  -8  131.28    7.86
   5  -7   8  125.14    7.74
  -5  -7  -8  123.95    8.52
  -5  -7  -9    3.80    2.14
   5  -7   9    5.53    2.14
   5  -7   9    6.43    2.09
  -5  -7  -9    7.02    2.27
  -5   7  -9    5.28    1.83
  -5  -7  -9    6.95    2.73
  -5  -7 -10   36.95    4.74
   5  -7  10   27.76    3.68
  -5   7 -10   30.98    3.78
  -5   7 -11   -1.10    1.57
  -5  -7 -11   -2.30    2.36
  -5   7 -11   -0.24    1.32
  -5   7 -12   24.37    3.00
  -5  -7 -12   16.92    2.86
  -5   7 -12   22.54    2.95
   5  -7  13    2.04    1.14
  -5   7 -13    2.40    1.31
  -5  -7 -13    0.58    1.28
  -5   7 -14   27.37    2.34
  -5   9  17   -0.14    0.56
  -5  -9  17    2.15    0.93
  -5   9  16    3.58    1.32
  -5  -9  16    7.12    1.77
  -5   9  15    0.52    1.51
  -5  -9  15    3.13    1.58
  -5   9  14   12.67    2.74
  -5  -9  14    7.70    2.15
  -5  -9  13    0.20    1.99
  -5   9  13    4.38    2.14
  -5  -9  13   -1.93    1.97
  -5   9  12    1.32    2.04
  -5  -9  12    1.22    1.93
  -5  -9  12    0.97    1.54
  -5  -9  11    1.49    1.72
  -5   9  11    5.73    2.41
  -5  -9  11    5.49    2.62
  -5   9  10    4.70    2.09
  -5  -9  10    5.90    2.08
  -5  -9  10    8.04    2.65
  -5  -9  10    4.22    2.50
  -5   9   9    4.98    2.10
  -5  -9   9   -1.09    2.26
  -5  -9   9    3.47    1.98
  -5   9   8   54.96    5.10
  -5  -9   8   56.53    7.33
  -5  -9   8   62.54    5.87
  -5   9   7   19.49    3.18
  -5  -9   7   17.01    4.44
  -5  -9   7   19.48    3.18
  -5  -9   6   26.24    5.14
  -5  -9   5   40.56    5.92
  -5  -9   4  104.51    9.22
  -5  -9   3    5.04    2.52
  -5  -9   2   38.58    5.16
  -5  -9   2   41.58    5.81
  -5  -9   1    2.91    2.30
  -5  -9   1    2.31    1.75
  -5  -9   0  158.34   10.65
  -5  -9  -1   38.54    5.78
  -5  -9  -2  122.48   10.04
  -5   9  -3   19.25    2.98
  -5  -9  -3   20.65    4.60
  -5   9  -4   37.22    4.16
  -5  -9  -4   31.18    4.04
  -5  -9  -4   33.29    5.84
   5  -9   4   31.55    3.83
  -5  -9  -5   10.08    3.64
  -5   9  -5   11.31    2.56
   5  -9   5   10.43    2.18
   5  -9   5   10.76    2.43
  -5  -9  -5   11.93    2.84
  -5   9  -6  117.85    7.38
  -5  -9  -6  132.09    8.67
   5  -9   6  131.07    8.28
   5  -9   6  134.54    7.94
  -5  -9  -6  109.02   10.87
  -5  -9  -7   -0.06    1.83
  -5   9  -7    0.30    1.23
   5  -9   7    2.01    1.41
   5  -9   7    0.68    1.18
  -5  -9  -8   10.23    2.62
  -5   9  -8   13.39    2.75
   5  -9   8   12.21    2.74
   5  -9   8   10.78    2.58
  -5  -9  -9   -1.42    2.15
  -5   9  -9   -1.56    1.78
   5  -9   9   -0.46    1.38
   5  -9   9    1.10    1.51
  -5  -9 -10   18.61    3.27
   5  -9  10   25.28    3.35
  -5   9 -10   28.13    3.36
  -5   9 -11    4.18    1.49
  -5  -9 -11    3.64    1.74
  -5   9 -11    4.34    1.48
   5  -9  11    1.62    1.00
  -5  -9 -12   16.39    2.75
  -5   9 -12   15.56    2.13
  -5   9 -12   16.30    2.22
   5  -9  13    1.67    1.00
  -5   9 -13    0.80    0.85
  -5  11  16    0.21    0.72
  -5  11  15    3.19    1.38
  -5 -11  15    5.09    1.36
  -5  11  14    1.39    1.51
  -5 -11  14    0.87    1.24
  -5  11  13    5.16    2.22
  -5 -11  13    3.60    1.86
  -5 -11  13    1.42    1.20
  -5  11  12    2.40    1.67
  -5 -11  12    3.20    1.73
  -5 -11  12    0.69    1.26
  -5  11  11    3.46    1.92
  -5 -11  11    2.88    1.98
  -5  11  10    7.64    2.54
  -5 -11  10    6.58    2.49
  -5  11   9   30.47    3.96
  -5 -11   9   31.95    4.39
  -5  11   8   37.24    4.41
  -5 -11   8   43.26    5.15
  -5 -11   7   73.31    8.93
  -5  11   7   82.61    6.43
  -5 -11   7   83.45    6.59
  -5 -11   6    0.76    1.92
  -5  11   6    1.86    1.42
  -5 -11   6    1.71    1.66
  -5 -11   5    0.80    1.21
  -5  11   5    3.83    2.00
  -5 -11   5   -0.16    1.92
  -5 -11   4    6.87    1.94
  -5  11   4    9.25    2.64
  -5 -11   4   10.80    3.44
  -5 -11   3    1.56    1.29
  -5 -11   3    2.87    2.74
  -5  11   3    3.91    1.95
  -5 -11   2    5.64    1.74
  -5 -11   2    7.18    3.21
  -5 -11   1    1.73    1.20
  -5 -11   1    1.87    1.83
  -5 -11   0    7.82    1.88
  -5 -11   0    9.76    3.41
  -5 -11  -1    1.64    1.28
  -5  11  -1    1.17    1.42
  -5 -11  -1    0.47    1.86
  -5 -11  -2    0.06    1.01
  -5 -11  -2   -1.14    2.34
  -5  11  -2    0.78    1.48
  -5 -11  -3    2.09    1.24
  -5 -11  -3    1.48    1.96
  -5  11  -3    2.97    1.53
   5 -11   3    1.53    1.13
  -5  11  -4    8.08    2.47
   5 -11   4    6.73    2.18
  -5  11  -5   12.39    2.68
   5 -11   5   14.27    3.14
   5 -11   5   14.74    2.78
  -5 -11  -5   14.33    3.01
  -5 -11  -6    7.79    2.71
  -5  11  -6    8.95    2.29
   5 -11   6    6.08    2.21
   5 -11   6    8.97    2.20
  -5  11  -7   42.31    4.35
  -5 -11  -7   31.57    4.35
   5 -11   7   41.33    4.83
   5 -11   7   42.76    4.36
  -5 -11  -8    0.00    1.51
  -5  11  -8    2.34    1.66
   5 -11   8    1.92    1.76
   5 -11   8    1.40    1.61
  -5 -11  -9   14.17    3.06
   5 -11   9   14.70    2.66
  -5  11  -9   13.47    2.27
  -5 -11 -10    1.62    1.75
  -5  11 -10    0.22    1.06
   5 -11  10    0.88    1.10
  -5  11 -11    1.29    1.07
  -5  11 -11    2.45    1.02
  -5  11 -12    6.48    1.34
  -5  13  15    2.97    0.84
  -5  13  14    0.21    0.90
  -5  13  13    2.17    1.33
  -5  13  12    2.01    1.37
  -5 -13  12    1.74    1.48
  -5  13  11    3.35    1.78
  -5 -13  11    1.79    1.53
  -5  13  10   39.51    4.25
  -5 -13  10   30.12    4.13
  -5  13   9  149.26    8.02
  -5 -13   9  150.63    8.57
  -5  13   8   18.59    3.11
  -5 -13   8   16.00    3.25
  -5 -13   7   68.71    5.99
  -5  13   7   72.59    5.79
  -5  13   6    8.89    2.57
  -5 -13   6    8.81    2.65
  -5  13   5   21.55    3.52
  -5 -13   5   16.54    3.11
  -5  13   4   45.23    4.80
  -5 -13   4   48.15    4.93
  -5 -13   3    7.28    2.27
  -5 -13   2    2.69    1.63
  -5 -13   1    7.87    1.99
  -5 -13   0    0.92    1.33
  -5 -13  -1   15.52    2.92
  -5  13  -1   14.49    3.53
  -5 -13  -2    6.98    2.17
  -5  13  -2    4.33    2.26
  -5 -13  -3    1.90    1.32
  -5  13  -3    2.84    1.96
  -5 -13  -4    8.86    2.24
  -5  13  -4   12.94    2.98
  -5  13  -5   31.25    3.95
  -5 -13  -5   24.38    3.28
  -5  13  -6   14.00    2.77
   5 -13   6   19.52    3.53
  -5  13  -7   33.05    3.61
   5 -13   7   42.02    4.71
   5 -13   8    0.90    1.53
  -5  13  -8    0.11    1.15
  -5  13  -9    5.64    1.31
   5 -13   9    5.91    1.92
   5 -13  10    5.21    1.47
  -5  13 -10    5.49    1.37
  -5  13 -11   12.09    1.57
   5 -15 -12    2.68    1.11
  -5  15  12    2.57    1.14
  -5 -15  12    2.23    1.10
   5 -15 -11    3.16    1.46
  -5  15  11    0.93    0.99
  -5 -15  11    1.11    1.28
  -5  15  10    2.49    1.38
  -5 -15  10    3.33    1.70
   5 -15  -9    6.20    1.92
  -5  15   9    4.25    1.67
  -5 -15   9    7.07    2.04
   5 -15  -8    0.79    1.30
  -5  15   8    2.31    1.37
  -5 -15   8    1.80    1.91
   5 -15  -7    0.35    1.22
  -5  15   7    2.52    1.48
  -5 -15   7    0.29    1.59
   5 -15  -6    1.16    1.40
  -5  15   6   -0.69    1.21
  -5 -15   6    0.59    1.47
   5 -15  -5    2.71    1.72
  -5 -15   5    3.59    2.09
   5 -15  -4    6.59    1.85
  -5 -15   4    7.49    2.31
  -5 -15   3    3.28    1.99
  -5 -15   2   37.53    4.21
  -5 -15   1   15.07    2.93
  -5  15   1   13.98    3.39
  -5 -15   0   12.71    2.59
  -5  15   0   16.18    3.32
  -5  15  -1   22.90    3.88
  -5 -15  -1   29.12    3.57
  -5 -15  -2    3.56    1.80
  -5  15  -2    2.23    1.90
  -5  15  -3   22.08    3.49
   5 -15   3   21.01    3.75
  -5 -15  -3   17.56    2.92
  -5 -15  -4    4.41    1.70
  -5  15  -4    0.73    1.57
   5 -15   4    3.99    2.04
  -5 -15  -5    7.15    1.77
  -5  15  -5    7.10    1.97
   5 -15   5    9.46    2.78
   5 -15   6   12.52    2.79
  -5  15  -6    7.71    1.60
  -5  15  -7    0.96    0.65
   5 -15   7    3.68    1.70
   5 -15   8    2.06    1.21
   5 -15   9    2.12    0.87
  -5 -17  10    0.60    0.80
   5 -17  -9    2.61    0.86
  -5 -17   9    2.98    1.30
   5 -17  -8   -0.10    0.70
  -5 -17   8    0.84    1.06
   5 -17  -7    2.32    1.03
  -5 -17   7    3.98    1.49
   5 -17  -6   -0.77    0.88
  -5 -17   6    0.73    1.26
  -5 -17   5   13.33    2.50
  -5 -17   4   -0.67    1.27
  -5  17   3   24.30    3.31
  -5 -17   3   26.50    3.34
  -5  17   2    9.78    2.24
  -5 -17   2    9.05    2.09
  -5 -17   1    8.31    2.01
  -5  17   1    8.98    2.25
  -5 -17   0    1.85    1.37
  -5  17   0   -0.21    1.07
  -5 -17  -1   15.36    2.28
  -5  17  -1   14.02    2.33
  -5 -17  -2   -0.54    1.01
  -5  17  -2    1.30    1.10
   5 -17   2   -0.96    1.56
  -5  17  -3   13.43    1.91
  -5 -17  -3   14.13    1.98
  -5 -17  -4    1.03    0.75
   5 -17   4    1.56    1.33
   5 -17   5   12.18    2.00
   5 -17   6    1.23    0.74
  -5 -19   6    2.52    0.92
  -5 -19   5    2.24    0.98
  -5  19   4    5.59    1.03
  -5 -19   4    8.14    1.44
  -5  19   3    0.75    0.52
  -5 -19   3    0.79    0.85
   5 -19  -2   20.87    2.18
  -5 -19   2   21.59    2.13
   5 -19  -1    2.27    0.93
  -5 -19   1   -0.57    0.78
   5 -19   0   13.03    1.67
  -5 -19   0    8.42    1.25
   5 -19   1    0.54    0.58
   5 -19   2   10.93    1.39
  -6   0  19    0.14    0.70
  -6   0  18    1.80    1.23
  -6   0  18   -1.65    1.39
  -6   0  17   -0.93    1.51
  -6   0  17    0.69    1.42
  -6   0  16    4.14    2.07
  -6   0  16    6.43    2.30
  -6   0  15    1.80    2.27
  -6   0  15    1.87    2.14
  -6   0  14    0.28    1.88
  -6   0  14    3.10    2.17
  -6   0  13    0.19    1.75
  -6   0  13   -0.84    2.64
  -6   0  13    1.88    2.12
  -6   0  12  197.58   15.73
  -6   0  12  208.75   10.42
  -6   0  12  204.88   10.38
  -6   0  11    0.04    2.22
  -6   0  11    0.26    1.21
  -6   0  11    1.57    1.77
  -6   0  10  305.23   17.46
  -6   0   9   -0.09    2.28
  -6   0   8   58.66    5.32
  -6   0   8   47.28    6.11
  -6   0   7    0.36    1.58
  -6   0   7   -0.46    1.75
  -6   0   6  618.73   16.39
  -6   0   5    0.26    1.53
  -6   0   4  151.04    7.83
  -6   0   4  149.15    6.06
  -6   0   3    1.13    1.56
  -6   0   2   15.48    2.77
  -6   0   1   -0.32    1.17
  -6   0   1    0.09    1.49
  -6   0   1    0.99    0.91
  -6   0   0  362.23   11.49
  -6   0   0  363.53   12.75
  -6   0   0  336.79    9.47
  -6   0  -1   -0.14    1.80
  -6   0  -1    0.49    1.26
  -6   0  -2    7.71    2.08
  -6   0  -2    7.39    2.13
  -6   0  -3    1.74    1.56
  -6   0  -3   -0.78    1.41
  -6   0  -4  731.12   19.38
  -6   0  -4  731.94   19.54
  -6   0  -5   -0.90    1.64
  -6   0  -5   -1.13    1.46
  -6   0  -6   79.61    5.77
  -6   0  -6   76.07    5.37
  -6   0  -7    0.04    1.11
  -6   0  -7    0.88    1.54
   6   0   7   -0.88    1.22
  -6   0  -7   -0.78    1.27
  -6   0  -8   79.58    6.49
   6   0   8   76.59    6.33
  -6   0  -8   75.15    5.90
  -6   0  -8   81.66    6.30
  -6   0  -9    0.42    1.44
  -6   0  -9    0.60    1.54
  -6   0  -9   -0.25    1.79
  -6   0 -10   81.20    6.71
  -6   0 -10   77.04    6.33
  -6   0 -10   77.21    6.42
  -6   0 -11    0.29    1.63
  -6   0 -11   -3.44    2.40
  -6   0 -12    1.13    1.55
  -6   0 -12    5.59    2.04
  -6   0 -13    0.09    1.28
  -6   0 -13    1.36    1.17
  -6   0 -14    3.01    1.10
  -6   0 -14   -0.21    0.59
  -6  -2  19    7.51    1.35
  -6  -2  19    2.76    0.82
  -6   2  18    9.75    1.85
  -6  -2  18    3.68    1.47
  -6   2  17    3.18    1.78
  -6  -2  17    1.18    1.29
  -6   2  17   -0.14    1.35
  -6   2  16   13.68    3.01
  -6  -2  16   14.39    2.74
  -6  -2  16   12.09    2.43
  -6   2  16    8.98    2.42
  -6  -2  16   15.94    3.26
  -6   2  15    3.70    2.76
  -6  -2  15   -0.23    1.61
  -6   2  15   -0.34    1.58
  -6  -2  15    2.73    2.27
  -6   2  14    1.31    1.90
  -6  -2  14    4.60    2.28
  -6   2  14    3.80    2.39
  -6  -2  14    5.92    2.77
  -6   2  13    5.10    2.59
  -6  -2  13    1.83    1.84
  -6   2  13    3.28    2.34
  -6  -2  13    2.97    2.25
  -6   2  12    4.25    2.17
  -6  -2  12    0.07    1.32
  -6   2  12   -0.01    2.62
  -6  -2  12    1.18    2.05
  -6   2  12    3.81    2.08
  -6  -2  12    1.93    2.24
  -6  -2  12    2.83    2.28
  -6   2  11   31.53    6.48
  -6   2  11   30.57    4.06
  -6  -2  11   19.06    3.26
  -6  -2  11   18.64    4.76
  -6   2  11   28.71    3.82
  -6  -2  11   27.21    3.76
  -6  -2  11   20.91    4.35
  -6  -2  10   94.91    9.57
  -6   2  10  102.48   10.26
  -6  -2   9   37.71    5.86
  -6   2   9   41.25    6.39
  -6  -2   8   16.56    3.16
  -6  -2   8   11.95    3.28
  -6  -2   7   21.18    3.96
  -6  -2   7   17.21    3.27
  -6   2   7   15.88    2.73
  -6  -2   7   17.82    2.77
  -6  -2   6    9.23    2.52
  -6  -2   6   12.32    2.87
  -6   2   6   10.47    2.30
  -6  -2   6   10.91    2.20
  -6  -2   5   48.68    4.93
  -6  -2   5   48.77    4.07
  -6  -2   5   53.39    5.30
  -6   2   5   51.42    4.63
  -6  -2   5   45.67    4.70
  -6  -2   4   11.67    2.58
  -6   2   4    9.99    2.46
  -6  -2   4   11.05    2.09
  -6  -2   4   12.17    2.61
  -6  -2   4   11.63    2.40
  -6  -2   3  132.10    6.44
  -6  -2   3  140.53    7.93
  -6  -2   3  148.24    7.56
  -6  -2   3  146.01    7.73
  -6  -2   2   18.93    3.14
  -6  -2   2   18.86    3.25
  -6  -2   2   17.47    2.75
  -6  -2   1    2.19    1.48
  -6  -2   1    1.68    1.66
  -6  -2   1    0.79    0.97
  -6  -2   0    0.57    1.85
  -6  -2   0    2.65    1.61
  -6   2   0    0.93    0.82
  -6   2  -1    1.40    1.10
  -6  -2  -1    0.69    1.48
  -6  -2  -1    0.69    1.70
  -6  -2  -2    3.89    2.41
  -6  -2  -2    3.52    1.71
  -6  -2  -3  113.96    7.76
  -6  -2  -3  116.36    8.13
  -6  -2  -4   36.72    4.52
  -6  -2  -4   42.25    5.23
  -6  -2  -5   30.06    4.53
  -6   2  -6   46.19    4.64
   6  -2   6   51.62    4.94
  -6   2  -6   46.68    4.37
  -6  -2  -6   43.61    4.14
  -6  -2  -6   43.13    4.46
  -6  -2  -6   46.98    5.90
  -6  -2  -7    0.51    1.13
  -6  -2  -7    1.41    1.46
  -6   2  -7    2.21    1.26
  -6  -2  -7    1.99    2.02
   6   2   7    0.40    0.84
   6  -2   7    0.83    1.36
  -6   2  -7    2.02    1.43
  -6   2  -7    1.67    1.44
  -6  -2  -7   -0.23    1.33
  -6  -2  -8    2.29    1.62
  -6   2  -8    2.06    1.58
  -6  -2  -8    3.25    2.10
  -6   2  -8    1.35    1.36
  -6   2  -8    1.72    1.75
  -6  -2  -8    2.40    1.88
   6  -2   8    1.99    1.66
  -6  -2  -9   11.34    2.82
  -6   2  -9   10.95    2.63
  -6   2  -9   12.23    2.70
   6  -2   9   13.50    2.98
  -6   2  -9    9.93    2.69
  -6  -2  -9   12.93    2.99
  -6  -2 -10   -1.03    1.76
  -6   2 -10    2.21    1.79
  -6   2 -10    3.76    2.06
  -6  -2 -10    2.60    2.22
  -6  -2 -10   -0.80    2.04
  -6  -2 -11   10.73    2.46
  -6   2 -11   18.86    3.14
  -6   2 -11   21.66    3.55
  -6  -2 -11   24.29    3.90
  -6  -2 -12    5.34    1.92
  -6  -2 -12    4.64    2.08
  -6   2 -12    4.24    1.87
  -6   2 -12    2.69    1.32
  -6  -2 -13    2.08    1.38
  -6   2 -13   -0.72    1.38
  -6   2 -13    0.87    0.86
  -6  -2 -13    0.25    1.32
  -6   2 -14    4.69    1.24
  -6  -2 -14    3.07    0.95
  -6   4  18    3.81    1.00
  -6  -4  18    6.70    1.60
  -6   4  17   10.19    2.16
  -6  -4  17   10.39    2.04
  -6  -4  17   12.56    2.51
  -6   4  16   16.14    3.23
  -6  -4  16   14.10    2.40
  -6   4  16   19.16    3.01
  -6  -4  16   22.60    3.51
  -6   4  15   24.33    3.19
  -6   4  15   21.67    4.01
  -6  -4  15   22.34    3.25
  -6  -4  15   31.96    4.49
  -6   4  15   18.46    3.14
  -6   4  14    5.82    2.48
  -6  -4  14    2.64    1.36
  -6   4  14    3.97    1.86
  -6   4  14    1.64    1.50
  -6  -4  14    2.24    2.31
  -6   4  13    7.54    2.41
  -6   4  13    8.92    2.89
  -6   4  13    6.98    2.05
  -6  -4  13    7.08    2.53
  -6   4  12    6.24    3.54
  -6   4  12    8.44    2.39
  -6  -4  12    8.48    3.34
  -6   4  12   10.43    2.94
  -6  -4  12    7.83    2.33
  -6  -4  12    2.43    1.78
  -6   4  12    7.53    2.43
  -6   4  11    4.79    1.94
  -6  -4  11    1.35    2.16
  -6   4  11    7.65    2.50
  -6   4  11    3.07    1.74
  -6  -4  11    0.83    1.46
  -6   4  11    1.80    1.97
  -6  -4  11    2.40    1.57
  -6  -4  11    1.16    1.85
  -6   4  10    1.40    1.31
  -6   4  10    1.29    1.72
  -6   4  10   -0.88    1.64
  -6  -4  10   -0.38    1.67
  -6  -4  10    1.55    1.57
  -6  -4  10    2.01    1.63
  -6  -4  10    1.36    1.63
  -6  -4   9    9.65    3.06
  -6  -4   9    8.53    2.99
  -6  -4   8    6.85    2.66
  -6  -4   8    6.82    2.85
  -6  -4   8    5.68    2.16
  -6  -4   7   32.20    4.80
  -6  -4   7   32.39    4.77
  -6  -4   7   31.01    4.13
  -6  -4   7   32.42    4.68
  -6  -4   6  132.06    8.71
  -6  -4   6  123.74    7.96
  -6  -4   6  132.48    8.83
  -6   4   6  114.55    6.84
  -6  -4   6  130.04    8.72
  -6  -4   5  119.20    7.39
  -6  -4   5  107.33    7.12
  -6  -4   5  122.86    8.07
  -6  -4   5  116.88    7.76
  -6  -4   4  130.03    6.66
  -6  -4   4  125.01    7.69
  -6  -4   4  146.11    8.58
  -6  -4   4  151.41    8.54
  -6  -4   3   32.15    3.97
  -6  -4   3   29.33    3.81
  -6  -4   3   34.32    4.25
  -6  -4   2  207.02   10.00
  -6  -4   2  175.44    9.33
  -6  -4   2  200.42    9.65
  -6  -4   1  120.63    7.90
  -6  -4   1  114.51    7.49
  -6  -4   0  224.80   11.06
  -6  -4   0  219.27   10.44
  -6  -4  -1   26.63    4.21
  -6  -4  -1   27.02    4.00
  -6  -4  -2   15.07    3.27
  -6  -4  -2   15.96    3.45
  -6  -4  -3  116.08    8.80
  -6  -4  -3  108.42    7.74
  -6  -4  -4   98.85    8.25
  -6  -4  -4   93.41    7.02
  -6   4  -5   80.84    5.91
   6  -4   5   82.17    5.90
  -6  -4  -5   78.93    7.79
  -6   4  -6   34.69    4.12
  -6  -4  -6   28.72    4.98
   6  -4   6   34.71    4.20
  -6   4  -6   28.35    3.71
  -6  -4  -6   33.69    3.91
  -6  -4  -7    0.90    1.45
  -6   4  -7    2.55    1.56
  -6  -4  -7    1.03    2.07
   6  -4   7    3.96    1.92
  -6   4  -7    3.62    1.90
  -6  -4  -7    2.22    1.70
  -6  -4  -8   20.95    3.56
  -6   4  -8   28.51    3.74
  -6  -4  -8   23.69    3.50
   6  -4   8   25.45    3.90
  -6   4  -8   31.08    4.10
  -6  -4  -8   26.64    3.93
  -6  -4  -9    3.55    1.56
  -6   4  -9    5.39    1.88
  -6  -4  -9    4.13    1.97
   6  -4   9    6.80    2.33
  -6   4  -9    5.60    2.04
  -6  -4  -9    4.83    2.44
  -6  -4 -10    4.50    2.10
  -6   4 -10    5.61    2.25
  -6   4 -10    1.80    1.59
  -6  -4 -10    7.05    2.66
  -6  -4 -10    4.48    2.63
  -6  -4 -11    6.93    2.38
  -6   4 -11    7.59    2.30
  -6   4 -11    8.19    2.24
  -6  -4 -11    7.77    2.65
  -6   4 -12    3.97    1.73
  -6  -4 -12    3.69    2.01
  -6   4 -12    3.63    1.42
  -6  -4 -12    5.37    1.89
  -6   4 -13    8.31    1.82
  -6  -4 -13    4.86    1.49
  -6   4 -14    7.47    1.27
  -6  -4 -14    8.43    1.42
  -6  -6  18    2.06    0.89
  -6  -6  17   15.38    2.41
  -6   6  16   -0.40    1.19
  -6   6  16   -0.28    1.12
  -6   6  15   24.97    3.46
  -6   6  15   28.76    3.58
  -6  -6  15   33.10    4.34
  -6   6  14   -0.82    1.51
  -6   6  14    1.06    2.06
  -6   6  14    2.85    1.96
  -6  -6  14   -0.25    2.08
  -6   6  13   14.15    2.96
  -6   6  13   15.44    3.36
  -6   6  13   12.98    2.95
  -6   6  13    5.84    1.88
  -6  -6  13   13.15    3.08
  -6  -6  12   -1.67    2.37
  -6   6  12   -0.73    1.80
  -6   6  12    1.68    1.79
  -6   6  12    3.22    2.02
  -6   6  12   -1.18    1.96
  -6  -6  12   -1.89    2.52
  -6   6  11    1.86    1.54
  -6   6  11    2.52    1.75
  -6   6  11    5.65    2.25
  -6   6  11    1.34    1.50
  -6   6  11    7.71    3.25
  -6  -6  11    2.46    2.18
  -6  -6  11    6.20    2.63
  -6  -6  11    4.26    1.96
  -6  -6  11    1.97    1.63
  -6   6  10   33.65    4.14
  -6   6  10   30.57    4.06
  -6  -6  10   32.26    5.68
  -6   6  10   29.18    3.88
  -6  -6  10   26.45    4.86
  -6  -6  10   28.84    4.84
  -6   6  10   22.55    3.24
  -6  -6  10   26.73    3.65
  -6  -6  10   33.02    4.51
  -6   6   9    9.08    2.37
  -6   6   9    5.15    1.81
  -6   6   9    7.36    2.07
  -6  -6   9    6.54    2.89
  -6  -6   9    6.82    2.94
  -6   6   9    3.84    1.33
  -6  -6   9    6.10    2.63
  -6  -6   9    6.61    2.06
  -6  -6   8    6.58    2.43
  -6  -6   8    8.19    3.10
  -6  -6   8    7.38    3.12
  -6  -6   7   70.67    6.93
  -6  -6   7   74.93    7.59
  -6  -6   7   69.01    7.19
  -6  -6   6   44.32    5.02
  -6  -6   6   48.35    5.91
  -6  -6   6   46.41    5.83
  -6  -6   5  341.74   14.80
  -6  -6   4    8.17    2.99
  -6  -6   4    4.47    2.16
  -6  -6   3  126.15    8.92
  -6  -6   3  130.44    8.63
  -6  -6   2   71.38    6.59
  -6  -6   2   72.06    6.44
  -6  -6   2   70.00    6.54
  -6  -6   1   44.19    5.32
  -6  -6   1   48.08    5.33
  -6  -6   0   14.16    3.49
  -6  -6   0   13.87    3.31
  -6  -6  -1   59.51    6.47
  -6  -6  -1   56.04    6.01
  -6  -6  -2   25.36    4.79
  -6  -6  -2   22.31    4.15
  -6  -6  -3   62.77    7.01
  -6  -6  -3   60.34    6.39
  -6   6  -4   19.23    3.00
  -6  -6  -4   21.70    4.54
  -6  -6  -5   11.10    2.41
  -6   6  -5   10.30    2.16
  -6  -6  -5    8.35    3.38
   6  -6   5    8.99    2.23
   6  -6   5   11.17    2.43
  -6  -6  -5    7.64    2.19
  -6  -6  -6   94.08    9.45
  -6   6  -6  103.23    6.89
  -6  -6  -6  105.94    7.47
   6  -6   6   90.87    6.63
   6  -6   6  105.70    6.99
  -6  -6  -6   86.47    6.13
  -6  -6  -7   33.19    5.91
  -6  -6  -7   50.61    5.44
  -6   6  -7   49.78    4.96
   6  -6   7   53.42    5.07
   6  -6   7   43.36    4.62
  -6   6  -7   44.07    4.86
  -6  -6  -7   46.52    4.94
  -6  -6  -7   39.76    4.70
  -6  -6  -8   13.39    2.99
  -6  -6  -8   13.79    3.19
  -6   6  -8   16.55    3.09
   6  -6   8   10.65    2.35
   6  -6   8   11.95    2.75
  -6  -6  -8   15.91    3.35
  -6  -6  -9    4.53    2.20
  -6   6  -9    1.21    1.67
   6  -6   9    0.64    0.92
   6  -6   9    1.60    1.76
  -6  -6  -9    3.33    2.07
  -6  -6  -9    0.86    1.55
  -6   6 -10   -1.29    1.41
  -6   6 -10   -0.22    1.59
  -6  -6 -10    0.78    1.78
  -6  -6 -10    2.56    1.76
  -6  -6 -11   18.47    3.21
  -6   6 -11   20.53    2.97
  -6   6 -11   20.40    2.93
  -6   6 -12   -1.06    1.21
  -6   6 -12    1.15    1.20
  -6  -6 -13   22.78    2.58
  -6   6 -13   24.47    2.55
  -6   8  17    4.66    1.04
  -6  -8  17    7.77    1.56
  -6  -8  17    7.03    1.44
  -6   8  16   -0.42    1.04
  -6  -8  16    1.27    1.41
  -6   8  15    7.64    2.14
  -6  -8  15   10.54    2.46
  -6   8  14    1.02    1.57
  -6  -8  14    4.12    2.02
  -6   8  13   10.34    2.79
  -6  -8  13   10.39    2.59
  -6  -8  13    6.86    2.48
  -6   8  12    3.84    1.87
  -6   8  12    2.44    1.87
  -6  -8  12    2.67    2.04
  -6  -8  12   -1.03    1.90
  -6   8  11    8.01    2.55
  -6   8  11    5.39    1.85
  -6  -8  11    5.06    2.13
  -6  -8  11    7.76    2.18
  -6  -8  10    4.05    2.82
  -6   8  10    3.68    2.32
  -6   8  10    3.13    1.82
  -6  -8  10    2.03    2.00
  -6  -8  10    3.41    1.85
  -6   8   9    1.41    1.62
  -6  -8   9    1.74    2.00
  -6   8   9    2.29    1.26
  -6  -8   9    3.44    2.76
  -6  -8   9    4.32    2.18
  -6   8   8    8.22    2.29
  -6   8   8    3.77    1.59
  -6  -8   8   10.15    3.56
  -6  -8   8    7.15    2.04
  -6   8   7   34.75    4.15
  -6  -8   7   34.69    5.85
  -6  -8   7   30.49    3.93
  -6  -8   6    1.94    2.46
  -6  -8   5  172.45   12.31
  -6  -8   4   53.95    6.73
  -6  -8   3    1.56    1.83
  -6  -8   2   49.09    5.89
  -6  -8   2   49.46    6.32
  -6  -8   1   11.72    3.19
  -6  -8   0    0.49    1.77
  -6  -8  -1   38.98    5.72
  -6  -8  -2    2.26    2.46
  -6   8  -2    4.34    1.73
  -6  -8  -3  262.93   15.06
  -6   8  -3  226.96   10.09
  -6  -8  -4   45.68    6.77
  -6   8  -4   46.17    4.60
  -6  -8  -4   40.49    4.58
   6  -8   4   43.68    4.66
  -6  -8  -5   70.00    8.33
  -6   8  -5   76.13    5.91
  -6  -8  -5   78.28    6.62
   6  -8   5   74.74    6.15
   6  -8   5   81.88    6.37
  -6   8  -6   21.80    3.29
   6  -8   6   20.67    3.36
   6  -8   6   22.20    3.60
  -6  -8  -6   21.42    3.78
  -6   8  -7    3.58    1.85
  -6  -8  -7    6.06    2.64
   6  -8   7    3.88    1.83
   6  -8   7    5.13    2.16
  -6  -8  -8    7.67    2.54
  -6   8  -8    7.40    2.11
   6  -8   8    7.91    2.28
   6  -8   8    7.67    2.25
   6  -8   9   41.64    4.11
   6  -8   9   47.94    4.62
  -6   8  -9   46.34    4.38
  -6  -8  -9   42.53    4.72
  -6   8 -10    2.21    1.50
  -6   8 -10    1.59    1.16
   6  -8  10    0.37    1.17
  -6  -8 -10    2.85    1.59
  -6   8 -11    3.80    1.40
  -6   8 -11    6.17    1.68
  -6  -8 -11    3.50    1.57
  -6   8 -12    1.37    1.12
  -6  -8 -12    1.71    1.10
  -6   8 -13    7.71    1.31
  -6  10  16    3.97    1.25
  -6 -10  16    1.62    0.78
  -6  10  15    9.54    2.03
  -6 -10  15    9.51    1.79
  -6  10  14    3.31    1.76
  -6 -10  14    3.71    1.47
  -6  10  13    2.48    1.93
  -6 -10  13    1.47    1.44
  -6 -10  13    3.34    2.09
  -6  10  12    0.40    1.71
  -6 -10  12    0.02    1.85
  -6  10  11    2.54    2.06
  -6 -10  11    0.41    1.86
  -6  10  10    0.76    1.81
  -6 -10  10    3.22    2.07
  -6  10   9   10.55    2.69
  -6 -10   9   12.11    3.07
  -6 -10   8    5.98    3.16
  -6  10   8    5.27    2.20
  -6 -10   8    3.93    2.10
  -6  10   7   25.85    3.89
  -6 -10   7   33.45    4.33
  -6 -10   7   26.31    5.72
  -6  10   6   30.81    4.21
  -6 -10   6   26.02    5.65
  -6 -10   6   28.15    3.78
  -6  10   5   12.56    3.00
  -6 -10   5    6.92    3.62
  -6 -10   5    7.33    1.87
  -6  10   4  118.27    7.76
  -6 -10   4  130.72   11.75
  -6 -10   4   96.96    6.38
  -6 -10   3    1.90    1.14
  -6 -10   3   -1.29    2.55
  -6  10   3    3.17    1.86
  -6 -10   2   39.61    6.41
  -6 -10   2   40.47    6.24
  -6  10   2   28.75    3.85
  -6  10   1    1.40    1.54
  -6 -10   1    1.48    1.86
  -6 -10   0   32.26    5.51
  -6 -10  -1    7.64    2.85
  -6  10  -1    5.15    1.72
  -6 -10  -2    8.20    3.13
  -6  10  -2   10.30    2.57
  -6 -10  -3   34.16    6.18
  -6  10  -3   37.93    4.62
  -6 -10  -4    7.55    2.28
  -6  10  -4   12.01    2.76
   6 -10   4   14.60    2.91
  -6  10  -5   40.36    4.44
  -6 -10  -5   37.62    4.55
   6 -10   5   42.12    5.02
   6 -10   5   43.50    4.84
  -6 -10  -6   12.14    2.91
  -6  10  -6   13.98    2.81
   6 -10   6   14.89    3.01
   6 -10   6   16.55    3.19
  -6  10  -7   27.88    3.60
  -6 -10  -7   20.94    3.47
   6 -10   7   29.08    4.02
   6 -10   7   29.38    3.97
  -6  10  -8   27.31    3.57
  -6 -10  -8   16.03    2.87
   6 -10   8   25.47    3.52
   6 -10   8   29.39    3.78
  -6 -10  -9    2.94    1.58
  -6  10  -9    2.82    1.30
   6 -10   9    4.83    1.60
  -6 -10 -10    6.31    1.83
  -6  10 -10    8.30    1.80
   6 -10  10    5.68    1.45
  -6  10 -10    8.38    1.78
  -6  10 -11    2.35    1.10
  -6  10 -11    1.12    0.94
  -6  10 -12    3.80    1.06
  -6  12  15   -0.91    0.86
  -6  12  14    0.02    1.11
  -6  12  13    0.83    1.46
  -6  12  12    4.27    2.02
  -6 -12  12    1.32    1.54
  -6  12  11    7.80    2.64
  -6 -12  11    3.50    1.90
  -6  12  10   74.02    5.94
  -6 -12  10   68.69    6.03
  -6 -12   9    1.22    1.96
  -6  12   9   -1.19    1.63
  -6  12   8   57.43    5.54
  -6 -12   8   58.93    5.81
  -6  12   7    1.45    1.71
  -6 -12   7    1.09    1.62
  -6  12   6    6.42    2.40
  -6 -12   6    6.55    2.31
  -6  12   5    5.60    2.41
  -6 -12   5    3.27    1.79
  -6 -12   4    6.46    2.07
  -6  12   4   10.22    2.70
  -6  12   3   20.76    3.54
  -6 -12   3   18.49    5.02
  -6 -12   3   19.23    3.23
  -6 -12   2    4.88    1.84
  -6  12   2    5.22    1.82
  -6 -12   1    0.71    1.13
  -6 -12   0    0.50    1.01
  -6  12   0    0.27    1.97
  -6  12  -1    1.14    1.51
  -6  12  -2   14.39    3.11
   6 -12   2    9.13    1.99
  -6  12  -3   15.53    3.40
   6 -12   3   11.01    2.44
  -6  12  -4    1.08    1.41
   6 -12   4    0.51    1.75
   6 -12   4    1.10    1.51
  -6  12  -5   20.21    3.43
   6 -12   5   24.27    3.98
   6 -12   5   25.49    3.48
  -6 -12  -6   11.29    2.56
  -6  12  -6    7.64    2.16
   6 -12   6   10.68    2.76
   6 -12   6   11.23    2.49
  -6 -12  -7   12.92    2.63
  -6  12  -7   13.14    2.56
   6 -12   7   12.72    2.69
   6 -12   7   12.77    2.32
  -6  12  -8    8.36    1.92
   6 -12   8    7.52    1.91
  -6  12  -9    2.43    1.17
   6 -12   9    2.74    1.26
  -6  12 -10    3.29    0.99
  -6  12 -10    1.50    0.96
  -6  12 -11    5.87    1.12
   6 -14 -13    1.51    0.84
  -6  14  13    1.91    0.95
  -6  14  12   22.79    2.61
  -6 -14  12   20.63    2.76
  -6  14  11    4.61    1.72
  -6 -14  11    5.25    1.75
  -6  14  10    4.08    1.68
  -6 -14  10    6.02    2.04
  -6  14   9    0.18    1.36
  -6 -14   9    1.28    1.56
  -6  14   8    6.52    2.17
  -6 -14   8    5.05    2.07
  -6  14   7    8.02    2.07
  -6 -14   7    7.35    2.24
  -6  14   6   32.50    3.70
  -6 -14   6   32.55    4.11
  -6  14   5    7.50    2.18
  -6 -14   5    6.55    1.97
  -6  14   4   24.55    3.44
  -6 -14   4   27.01    3.61
  -6 -14   3    0.51    1.36
  -6 -14   2   29.52    3.69
  -6 -14   1    2.41    1.48
  -6  14   1    4.37    2.60
  -6 -14   0    3.94    1.65
  -6  14   0    2.31    2.05
  -6 -14  -1   16.95    2.57
  -6  14  -1   16.69    3.53
  -6  14  -2   19.57    3.73
  -6 -14  -2   18.79    2.67
  -6  14  -3    0.52    1.86
  -6  14  -4   67.30    5.72
   6 -14   4   87.02    7.03
  -6  14  -5    4.24    1.76
   6 -14   5    5.16    2.19
  -6  14  -6   35.96    3.60
   6 -14   6   40.36    4.33
  -6  14  -7    9.69    1.76
   6 -14   7   10.21    2.31
  -6  14  -8   13.33    1.63
   6 -14   8   18.93    2.43
  -6  14  -9   -1.30    0.94
   6 -14   9   -0.87    0.70
  -6 -16  11    2.40    0.94
  -6  16  10    2.38    0.95
  -6 -16  10    3.17    1.20
  -6  16   9   -0.37    0.83
  -6 -16   9    0.52    1.06
  -6  16   8    1.54    1.01
  -6 -16   8    0.90    1.33
  -6  16   7    2.36    1.09
  -6 -16   7    1.23    1.50
  -6 -16   6    1.00    1.41
  -6 -16   5    4.79    1.72
  -6 -16   4    3.39    1.71
  -6  16   3    4.04    2.14
  -6 -16   3    1.81    1.41
  -6  16   2    3.84    1.96
  -6 -16   2    1.00    1.19
  -6  16   1    0.54    1.78
  -6 -16   1    0.01    1.12
  -6 -16   0    1.58    1.13
  -6  16   0    1.81    1.70
  -6 -16  -1    1.49    1.13
  -6  16  -1    0.19    1.38
  -6 -16  -2    4.29    1.26
  -6  16  -2    7.20    2.04
   6 -16   2    4.21    1.69
  -6  16  -3   -0.52    1.21
   6 -16   3    0.13    1.30
  -6  16  -4    1.72    0.88
   6 -16   4    4.75    1.57
  -6  16  -5   -0.98    0.80
   6 -16   5   -0.39    1.06
   6 -16   6    2.22    1.10
   6 -16   7   -1.02    0.70
  -6  18   8   -0.25    0.57
  -6  18   7    4.12    1.04
  -6 -18   7    5.38    1.18
  -6  18   6    6.11    1.30
  -6 -18   6    8.32    1.55
  -6  18   5   10.89    1.67
  -6 -18   5   10.08    1.69
  -6  18   4    8.46    1.61
  -6 -18   4   10.62    1.73
  -6  18   3   27.01    2.62
  -6 -18   3   28.13    2.64
  -6  18   2   12.36    1.80
  -6 -18   2   14.82    1.91
  -6  18   1    8.29    1.49
  -6 -18   1    8.69    1.48
  -6  18   0    7.68    1.36
   6 -18   0   10.09    1.88
  -6 -18   0    6.00    1.13
   6 -18   1   12.72    1.94
  -6  18  -1    7.75    1.20
   6 -18   2    6.14    1.33
   6 -18   3    6.76    1.26
  -7  -1  19    3.63    1.01
  -7   1  18    4.21    1.47
  -7  -1  18    5.15    1.71
  -7   1  18   -1.49    1.19
  -7  -1  18   -0.90    1.26
  -7   1  17    1.80    1.84
  -7   1  17   -1.19    1.67
  -7  -1  17    0.57    1.22
  -7   1  16    9.19    2.54
  -7  -1  16    3.02    1.72
  -7  -1  16    2.62    1.46
  -7   1  16    3.25    1.69
  -7  -1  16    7.03    2.29
  -7   1  15    3.09    2.02
  -7  -1  15    3.54    2.05
  -7  -1  15    5.51    2.24
  -7   1  15    3.80    2.08
  -7  -1  15    7.76    2.50
  -7   1  14   11.38    2.95
  -7  -1  14   12.66    3.01
  -7   1  14   15.14    3.23
  -7  -1  14    9.84    2.85
  -7   1  13   65.92    6.35
  -7  -1  13   65.76    5.98
  -7   1  13   63.72    5.63
  -7   1  13   68.18    6.03
  -7  -1  13   74.36    6.42
  -7   1  12    0.75    2.54
  -7   1  12    3.04    1.94
  -7  -1  12    1.83    1.54
  -7  -1  12    1.75    2.34
  -7   1  12    2.88    1.87
  -7   1  12    4.02    2.15
  -7  -1  12    6.16    2.75
  -7  -1  12    2.40    2.35
  -7   1  11   24.80    5.59
  -7  -1  11   18.63    4.79
  -7   1  11   22.51    3.67
  -7  -1  11   23.57    3.45
  -7   1  11   22.04    3.53
  -7   1  11   30.45    4.10
  -7  -1  11   27.95    4.25
  -7   1  10    1.86    2.36
  -7  -1  10    2.75    2.30
  -7   1  10    2.52    1.73
  -7   1  10   -0.08    1.23
  -7   1  10    2.62    1.69
  -7  -1  10    5.34    2.37
  -7  -1   9   48.70    6.86
  -7   1   9   62.34    7.54
  -7  -1   8    0.60    2.10
  -7  -1   8    2.24    1.47
  -7   1   8    2.42    1.61
  -7   1   8    3.22    2.67
  -7   1   7   22.73    3.64
  -7  -1   7   22.02    3.76
  -7  -1   7   18.67    3.85
  -7  -1   6    5.82    2.32
  -7   1   6    8.01    2.43
  -7  -1   6    6.02    2.22
  -7  -1   5  258.40   11.88
  -7   1   5  263.55   11.26
  -7  -1   5  237.74   11.03
  -7  -1   4   48.30    5.19
  -7   1   4   60.05    5.73
  -7  -1   4   57.84    5.62
  -7  -1   4   47.45    4.57
  -7  -1   3  215.83   10.63
  -7   1   3  241.53   11.00
  -7  -1   3  224.53   10.37
  -7  -1   2    5.04    2.41
  -7   1   2    4.24    2.10
  -7   1   2    3.84    1.26
  -7  -1   2    3.92    1.57
  -7  -1   1   52.62    5.04
  -7  -1   1   50.36    5.46
  -7  -1   1   47.47    4.31
  -7   1   1   48.51    5.21
  -7   1   1   46.26    3.96
  -7   1   0   28.54    3.29
  -7  -1   0   33.46    4.68
  -7   1   0   26.87    4.01
  -7  -1   0   30.54    4.03
  -7   1  -1   11.61    2.30
  -7  -1  -1   12.06    2.64
  -7  -1  -1   13.94    3.15
  -7   1  -1   11.32    2.98
  -7  -1  -2   80.12    7.16
  -7   1  -2   73.56    6.97
  -7  -1  -2   77.35    6.62
  -7  -1  -3  133.83    9.37
  -7  -1  -3  139.09    9.19
  -7   1  -3  129.25    9.41
  -7  -1  -4  150.69    9.76
  -7   1  -4  160.18   10.35
  -7  -1  -4  150.20    9.96
  -7   1  -5  147.43    9.98
  -7  -1  -5  137.17    7.54
  -7   1  -5  145.54    7.91
   7  -1   5  155.44    8.53
  -7   1  -5  150.38    7.77
  -7  -1  -5  154.23    7.71
  -7   1  -6   49.11    4.81
   7   1   6   40.07    4.38
   7  -1   6   48.08    4.96
  -7  -1  -6   44.71    4.48
  -7   1  -6   47.79    4.77
  -7  -1  -6   40.07    4.09
  -7   1  -6   38.58    4.05
  -7  -1  -7   72.91    5.79
   7   1   7   62.96    5.49
   7  -1   7   69.18    5.99
  -7   1  -7   68.55    5.77
  -7   1  -7   67.87    5.77
  -7  -1  -7   64.46    5.31
  -7  -1  -7   68.24    5.88
  -7   1  -7   59.77    5.35
  -7  -1  -8   22.62    3.73
  -7   1  -8   23.87    3.58
   7  -1   8   23.01    3.67
  -7   1  -8   19.15    3.54
  -7  -1  -8   21.75    3.57
  -7  -1  -8   20.27    3.51
  -7   1  -8   22.39    3.59
  -7  -1  -9    3.85    1.99
  -7   1  -9    6.05    2.08
  -7  -1  -9    5.14    2.25
  -7   1  -9    4.61    2.21
  -7   1  -9    2.90    1.97
  -7  -1  -9    4.09    2.12
  -7  -1 -10    5.73    1.79
  -7   1 -10    9.21    2.50
  -7   1 -10    7.98    2.24
  -7  -1 -10    9.98    2.69
  -7  -1 -10   13.07    2.95
  -7  -1 -11   -0.42    1.49
  -7   1 -11    3.44    1.97
  -7  -1 -11    1.23    1.74
  -7   1 -11    0.63    1.44
  -7  -1 -12    0.73    1.22
  -7   1 -12   -0.33    1.17
  -7  -1 -12   -0.24    1.13
  -7   1 -12    1.29    1.30
  -7   1 -13    7.21    1.56
  -7  -1 -13    6.36    1.36
  -7   1 -13    5.12    1.09
  -7  -1 -13    7.94    1.42
  -7   3  18    2.16    1.13
  -7  -3  18    4.88    1.45
  -7   3  17   11.79    2.23
  -7  -3  17   11.83    2.06
  -7  -3  17   12.19    2.38
  -7  -3  16    0.38    1.24
  -7   3  16    5.06    2.20
  -7  -3  16    4.04    2.01
  -7   3  16   -1.99    1.60
  -7  -3  16    0.94    1.66
  -7  -3  15    3.11    1.64
  -7   3  15    2.26    2.13
  -7   3  15    7.30    2.68
  -7   3  15   -1.53    1.78
  -7  -3  15    7.51    2.67
  -7   3  14   20.54    3.82
  -7  -3  14   14.12    2.68
  -7   3  14   12.91    2.82
  -7  -3  14   21.62    3.92
  -7   3  13    5.43    2.47
  -7   3  13    5.00    1.87
  -7  -3  13    7.13    2.77
  -7   3  12   11.85    4.23
  -7   3  12    9.10    2.26
  -7   3  12   14.18    3.20
  -7   3  12   11.01    2.60
  -7  -3  12    9.81    3.47
  -7  -3  12    4.52    2.56
  -7   3  11    5.90    1.87
  -7   3  11   10.84    2.77
  -7   3  11    6.57    2.16
  -7  -3  11    8.74    3.42
  -7  -3  11    7.22    2.92
  -7  -3  11   11.72    3.05
  -7   3  11    8.65    3.36
  -7   3  10    7.04    2.06
  -7   3  10    5.51    1.80
  -7  -3  10    6.26    3.23
  -7   3  10    6.67    2.22
  -7   3  10    6.52    2.79
  -7  -3  10    4.89    2.59
  -7  -3  10    7.93    2.02
  -7  -3   9    5.08    2.90
  -7  -3   9    3.20    2.19
  -7  -3   8    1.17    1.91
  -7  -3   8    3.10    2.25
  -7  -3   8    0.88    1.15
  -7  -3   8    1.06    1.65
  -7  -3   7   64.96    6.85
  -7   3   7   61.34    5.50
  -7  -3   7   63.63    5.59
  -7  -3   7   59.44    6.68
  -7  -3   7   58.65    6.23
  -7   3   6   54.96    5.37
  -7  -3   6   54.53    5.73
  -7  -3   6   55.30    5.23
  -7  -3   6   58.62    6.37
  -7  -3   6   48.67    5.58
  -7   3   5   57.05    5.39
  -7  -3   5   42.13    4.59
  -7  -3   5   52.09    5.00
  -7  -3   5   50.22    5.52
  -7  -3   5   45.68    5.25
  -7  -3   4   -0.46    1.68
  -7  -3   4    1.26    1.42
  -7  -3   4   -0.39    1.49
  -7  -3   3   19.32    3.61
  -7  -3   3   18.68    3.23
  -7  -3   2   40.09    4.82
  -7  -3   2   37.99    4.80
  -7  -3   1  114.45    8.31
  -7  -3   1  110.48    7.92
  -7  -3   0    6.26    2.39
  -7  -3   0    8.96    2.73
  -7  -3  -1   18.47    3.65
  -7  -3  -1   18.79    3.61
  -7  -3  -2    0.94    1.89
  -7  -3  -2    2.68    1.85
  -7  -3  -3   20.61    3.69
  -7  -3  -3   25.02    4.51
  -7  -3  -4    5.15    1.97
  -7   3  -4    7.54    2.09
  -7  -3  -4    8.18    3.04
   7  -3   4    7.22    2.07
  -7  -3  -4    8.30    1.97
  -7  -3  -5   42.81    4.53
  -7   3  -5   52.63    4.92
   7  -3   5   55.21    5.22
  -7  -3  -5   49.47    6.40
  -7   3  -5   49.09    4.75
  -7  -3  -5   47.22    4.35
  -7  -3  -6    2.63    1.52
  -7   3  -6    2.00    1.48
  -7  -3  -6    6.48    2.87
   7  -3   6    4.93    2.03
  -7   3  -6    5.42    2.12
  -7  -3  -6    2.70    1.61
   7  -3   7   25.21    3.81
  -7   3  -7   26.64    3.81
  -7   3  -7   28.39    3.76
  -7  -3  -7   21.62    3.31
  -7   3  -7   22.56    3.40
  -7  -3  -8   -1.25    1.91
  -7   3  -8    0.97    1.53
  -7   3  -8    0.45    1.49
   7  -3   8    0.72    1.73
  -7   3  -8   -0.13    1.77
  -7  -3  -8    0.03    1.67
  -7  -3  -9   12.89    2.71
  -7   3  -9   19.13    3.27
  -7   3  -9   16.98    3.25
  -7  -3  -9   18.45    3.32
   7  -3   9   18.99    3.32
  -7   3  -9   23.07    4.05
  -7  -3  -9   16.29    3.30
  -7  -3 -10    0.02    1.88
  -7   3 -10    1.10    1.72
  -7   3 -10    3.29    1.86
  -7  -3 -10    2.80    2.01
  -7  -3 -10    0.94    1.82
  -7  -3 -11    6.17    2.01
  -7   3 -11    6.39    1.95
  -7   3 -11    7.70    2.16
  -7  -3 -11    6.73    2.55
  -7   3 -11    3.04    1.16
  -7   3 -12   -0.26    1.32
  -7  -3 -12    1.09    1.38
  -7   3 -12    1.08    0.93
  -7  -3 -12    2.96    1.31
  -7   3 -13    1.56    0.71
  -7  -3 -13    1.49    0.82
  -7  -5  18    8.58    1.52
  -7  -5  18    6.87    1.36
  -7   5  17   -1.17    1.18
  -7  -5  17    2.19    1.39
  -7  -5  17   -0.43    1.19
  -7   5  16   10.77    2.22
  -7  -5  16   15.95    2.90
  -7   5  15    3.53    1.96
  -7   5  15    2.06    1.32
  -7  -5  15    4.57    2.18
  -7   5  14    8.69    2.28
  -7   5  14    9.29    2.70
  -7  -5  14   11.18    3.00
  -7   5  13   10.39    2.70
  -7   5  13   12.47    3.11
  -7   5  13    3.99    1.56
  -7  -5  13   11.67    2.99
  -7   5  12    1.58    1.55
  -7   5  12    1.18    1.59
  -7   5  12    4.70    2.10
  -7   5  12    0.24    1.82
  -7  -5  12    4.28    2.18
  -7   5  11   -0.70    1.65
  -7  -5  11    1.22    1.67
  -7   5  11    0.64    1.84
  -7  -5  11   -0.23    1.38
  -7  -5  11    0.26    1.62
  -7   5  11   -1.67    1.91
  -7   5  11    1.80    2.26
  -7  -5  11    3.96    2.20
  -7   5  10    1.98    1.52
  -7  -5  10    5.39    2.95
  -7   5  10    6.87    2.46
  -7   5  10    0.20    1.64
  -7  -5  10    3.52    2.40
  -7  -5  10    2.46    1.65
  -7  -5  10    2.69    1.68
  -7  -5  10    4.03    1.90
  -7   5   9    1.79    1.43
  -7  -5   9    2.65    2.24
  -7   5   9    1.24    1.65
  -7   5   9   -0.92    1.74
  -7  -5   9    3.88    2.25
  -7  -5   9    5.80    2.47
  -7  -5   9    0.88    1.45
  -7  -5   8   51.32    6.47
  -7  -5   8   59.99    7.14
  -7  -5   8   60.97    6.60
  -7  -5   7   38.78    5.65
  -7  -5   7   35.89    5.33
  -7   5   6  218.34   10.59
  -7  -5   6  225.67   12.72
  -7  -5   6  239.02   12.32
  -7  -5   6  221.35   12.56
  -7  -5   5    1.08    2.16
  -7  -5   5    2.04    1.79
  -7  -5   5    3.41    2.28
  -7  -5   4  230.44   11.98
  -7  -5   4  232.55   12.01
  -7  -5   3    6.43    2.67
  -7  -5   3    6.72    2.22
  -7  -5   2   92.58    7.82
  -7  -5   2   97.69    7.83
  -7  -5   1   22.66    4.04
  -7  -5   1   18.25    3.79
  -7  -5   0   70.10    7.12
  -7  -5   0   67.94    7.05
  -7  -5  -1   81.93    7.93
  -7  -5  -1   82.98    7.60
  -7  -5  -2   56.26    6.74
  -7  -5  -2   53.52    6.33
  -7  -5  -3  104.78    9.26
  -7   5  -3   94.83    6.44
  -7  -5  -3   80.88    5.68
  -7  -5  -3   82.97    7.73
  -7   5  -4   53.05    4.97
  -7  -5  -4   54.07    7.03
   7  -5   4   45.53    4.63
  -7  -5  -4   46.75    4.53
  -7   5  -5    3.30    1.65
  -7  -5  -5    6.25    2.93
   7  -5   5    3.83    1.85
  -7   5  -5    2.14    1.29
  -7  -5  -5    2.47    1.51
  -7   5  -6   30.90    3.98
  -7  -5  -6   25.06    5.19
   7  -5   6   30.91    3.96
  -7   5  -6   28.58    3.80
  -7  -5  -6   31.29    4.08
  -7   5  -7   48.33    5.05
  -7  -5  -7   48.60    5.13
   7  -5   7   53.53    5.11
  -7   5  -7   55.63    5.43
  -7  -5  -7   52.98    5.29
  -7  -5  -8   11.39    2.66
  -7   5  -8   11.80    2.66
  -7   5  -8   12.72    2.60
  -7  -5  -8   13.62    2.96
   7  -5   8   14.39    2.94
  -7  -5  -8   11.87    2.80
  -7   5  -9   -0.36    1.38
  -7   5  -9    0.36    1.51
  -7  -5  -9    1.45    2.20
   7  -5   9    0.47    1.36
  -7  -5  -9    3.36    1.97
  -7  -5  -9    3.57    1.69
  -7   5 -10    6.85    2.00
  -7   5 -10    9.13    2.29
  -7  -5 -10   10.39    2.68
  -7  -5 -10    9.16    2.23
  -7   5 -11    2.19    1.58
  -7   5 -11    1.34    1.25
  -7  -5 -11   -0.21    1.62
  -7   5 -11   -2.21    1.38
  -7  -5 -12    7.40    1.76
  -7   5 -12   10.08    1.80
  -7   5 -13   -0.59    0.60
  -7  -5 -13    0.35    0.68
  -7  -7  17    0.55    1.02
  -7  -7  17    0.12    0.81
  -7   7  16    5.08    1.56
  -7  -7  16    3.83    1.49
  -7   7  15    0.27    1.45
  -7   7  15   -1.22    1.48
  -7  -7  15    0.45    1.45
  -7   7  14   -0.44    1.62
  -7   7  14    0.61    1.42
  -7  -7  14    3.11    1.96
  -7   7  13   -0.34    1.84
  -7   7  13    3.15    1.79
  -7  -7  13    5.67    2.34
  -7   7  12    3.71    1.97
  -7   7  12    4.56    2.24
  -7  -7  12    2.89    1.95
  -7  -7  12    4.01    2.37
  -7   7  11   -0.30    1.50
  -7   7  11    1.77    1.70
  -7  -7  11   -0.65    1.85
  -7  -7  11    0.60    1.50
  -7   7  10    7.63    2.20
  -7   7  10    5.93    2.21
  -7  -7  10    6.19    2.61
  -7  -7  10    3.64    2.01
  -7   7   9    2.54    1.62
  -7   7   9    2.42    1.86
  -7  -7   9    3.55    2.45
  -7  -7   9    1.81    1.28
  -7   7   8   26.42    3.98
  -7   7   8   23.39    3.50
  -7  -7   8   25.35    5.03
  -7  -7   8   24.34    3.71
  -7   7   7    3.01    2.03
  -7   7   7    1.88    1.30
  -7  -7   7    1.88    2.07
  -7   7   6  121.64    7.42
  -7  -7   6  133.21   10.67
  -7  -7   5    9.13    3.15
  -7  -7   4   28.45    5.16
  -7  -7   3    6.11    2.75
  -7  -7   3    4.91    2.33
  -7  -7   2   21.87    4.44
  -7  -7   2   17.96    4.00
  -7  -7   1    0.75    2.22
  -7  -7   1   -0.61    2.24
  -7  -7   0   20.14    4.52
  -7  -7   0   17.38    3.97
  -7  -7  -1   -0.34    1.93
  -7  -7  -1    1.80    2.22
  -7   7  -1    0.28    1.28
  -7   7  -2   29.32    3.35
  -7  -7  -2   34.36    5.98
  -7   7  -2   34.20    4.14
  -7  -7  -2   26.41    3.38
  -7  -7  -2   33.47    5.19
  -7   7  -3    1.62    1.43
  -7  -7  -3    0.23    1.16
  -7  -7  -3   -1.70    2.20
  -7   7  -3   -1.70    1.37
  -7  -7  -3   -1.24    1.47
  -7  -7  -4  122.62   10.85
  -7   7  -4  123.90    7.54
  -7  -7  -4  122.44    7.92
   7  -7   4  103.05    7.02
   7  -7   4  122.96    7.75
  -7  -7  -4  116.76    6.99
  -7  -7  -5   11.23    2.85
  -7  -7  -5    4.65    2.58
  -7   7  -5    9.01    2.45
   7  -7   5    5.60    1.86
   7  -7   5   10.50    2.61
  -7  -7  -5    7.67    2.35
  -7   7  -6   78.72    5.97
  -7  -7  -6   83.07    6.90
   7  -7   6   70.56    5.79
   7  -7   6   77.89    6.29
  -7  -7  -6   79.40    6.06
  -7  -7  -7    0.11    1.55
  -7   7  -7    1.93    1.78
   7  -7   7    1.85    1.10
   7  -7   7    1.74    1.69
  -7  -7  -7   -0.07    1.58
  -7  -7  -8   11.99    2.98
  -7   7  -8   11.26    2.44
   7  -7   8   12.12    2.71
  -7  -7  -8   13.93    2.98
  -7  -7  -9    0.41    1.69
  -7   7  -9   -1.59    1.65
   7  -7   9    0.81    1.41
  -7  -7  -9    0.41    1.48
  -7   7  -9    0.51    1.13
  -7   7 -10   15.05    2.39
  -7   7 -10   19.63    2.75
  -7  -7 -10   12.73    2.45
  -7   7 -11    0.67    1.09
  -7   7 -11    1.11    1.12
  -7   7 -12    6.59    1.32
  -7  -7 -12    6.01    1.42
  -7   9  16    1.01    0.94
  -7  -9  16    2.00    0.91
  -7   9  15    3.75    1.68
  -7  -9  15    3.99    1.36
  -7   9  14    2.45    1.71
  -7  -9  14    1.02    1.27
  -7   9  13   10.44    2.91
  -7  -9  13    9.56    2.19
  -7   9  12    8.02    2.53
  -7   9  12    5.28    1.98
  -7  -9  12    9.59    2.78
  -7   9  11    4.38    2.06
  -7   9  11    6.13    1.91
  -7  -9  11    7.41    2.67
  -7   9  10    2.66    2.06
  -7   9  10    2.91    1.65
  -7  -9  10    3.57    1.99
  -7   9   9    6.84    2.30
  -7   9   9    4.94    1.64
  -7  -9   9    8.62    2.66
  -7   9   8   29.26    4.00
  -7   9   8   19.93    3.11
  -7  -9   8   26.42    5.58
  -7  -9   8   28.43    4.09
  -7   9   7    1.08    1.81
  -7   9   7   -0.66    1.58
  -7  -9   7   -2.77    2.89
  -7  -9   7    1.74    1.49
  -7  -9   6   90.34   10.29
  -7   9   6  112.91    7.50
  -7  -9   6   90.87    6.49
  -7   9   5   14.97    2.96
  -7  -9   5   13.31    4.34
  -7   9   4   59.63    5.78
  -7  -9   4   61.32    8.27
  -7   9   3    9.59    2.09
  -7  -9   3   11.58    3.80
  -7   9   2    5.06    1.57
  -7  -9   2   12.84    4.09
  -7   9   1   -0.27    1.39
  -7  -9   1    0.10    2.16
  -7   9   0    2.25    1.38
  -7   9   0    3.35    1.59
  -7  -9   0    1.47    2.10
  -7   9  -1   14.40    2.81
  -7  -9  -1   14.84    4.00
  -7   9  -1   14.99    3.10
  -7  -9  -2  155.61   12.19
  -7   9  -2  157.22    8.79
  -7   9  -2  140.11    7.44
  -7  -9  -3    8.22    3.12
  -7   9  -3   10.82    2.68
  -7   9  -4   74.65    5.98
  -7  -9  -4   69.70    6.03
   7  -9   4   67.63    6.03
   7  -9   4   72.98    6.24
  -7  -9  -5    1.67    1.77
  -7   9  -5    0.83    1.45
   7  -9   5    0.74    1.16
   7  -9   5   -0.04    1.47
  -7   9  -6   61.48    5.38
  -7  -9  -6   67.98    6.05
   7  -9   6   63.74    5.69
   7  -9   6   72.90    5.94
  -7  -9  -7    7.94    2.11
  -7   9  -7   12.56    2.65
   7  -9   7   11.49    2.52
   7  -9   7   15.35    3.01
  -7   9  -8   38.62    3.99
  -7  -9  -8   31.56    4.01
   7  -9   8   35.80    3.60
   7  -9   8   45.36    4.44
  -7   9  -9    1.68    1.14
  -7  -9  -9    0.75    1.41
  -7   9  -9    4.84    1.67
   7  -9   9    1.44    0.93
  -7   9 -10    1.16    1.17
  -7  -9 -10    2.44    1.36
  -7   9 -10    1.86    1.03
  -7   9 -11    4.76    1.26
  -7   9 -11    4.00    1.14
  -7  -9 -11    3.23    1.22
  -7  11  15    1.14    1.00
  -7  11  14   11.41    2.23
  -7  11  13    8.73    2.21
  -7 -11  12   11.96    2.74
  -7  11  12   13.05    2.87
  -7  11  11   35.58    4.17
  -7 -11  11   24.76    3.74
  -7  11  10    3.68    2.31
  -7 -11  10   -1.39    1.97
  -7  11   9    6.57    2.72
  -7 -11   9    5.67    2.23
  -7  11   8    2.00    2.06
  -7 -11   8    2.88    1.91
  -7  11   7   16.20    3.39
  -7 -11   7   16.64    3.17
  -7  11   6    1.56    1.63
  -7 -11   6    1.99    1.78
  -7  11   5    3.62    2.40
  -7 -11   5    1.66    1.49
  -7  11   4    7.20    2.43
  -7 -11   4    9.37    4.20
  -7 -11   4    5.97    1.80
  -7  11   3    0.76    1.57
  -7  11   2    3.11    1.73
  -7  11   1    3.09    1.38
  -7 -11   1    7.43    2.99
  -7  11   1    5.07    1.91
  -7  11   0    1.66    1.58
  -7  11   0   -0.44    2.01
  -7  11  -1    8.14    2.59
  -7  11  -2    1.75    1.88
  -7  11  -3   25.21    4.10
   7 -11   3   23.94    3.78
  -7  11  -4    3.27    1.78
   7 -11   4    3.17    1.70
   7 -11   4    4.87    2.01
  -7  11  -5   25.33    3.49
  -7 -11  -5   20.40    3.08
   7 -11   5   24.03    3.67
   7 -11   5   25.85    3.71
  -7 -11  -6    4.69    2.15
  -7  11  -6    3.51    1.76
   7 -11   6    3.28    1.86
   7 -11   6    6.15    2.29
  -7  11  -7   22.65    3.10
  -7 -11  -7   16.81    2.79
   7 -11   7   17.36    2.81
   7 -11   7   19.00    2.87
  -7 -11  -8    8.19    1.97
  -7  11  -8    9.18    1.91
   7 -11   8    7.42    1.69
   7 -11   8   11.67    2.26
  -7  11  -9    2.56    1.11
  -7  11  -9    3.66    1.31
   7 -11   9    1.79    0.77
  -7  11 -10    0.14    0.76
  -7  11 -10    0.09    0.64
  -7  13  14    2.77    0.97
  -7 -13  14    2.84    0.92
  -7  13  13   32.69    2.88
  -7  13  12    6.58    1.84
  -7 -13  12    4.47    1.60
  -7  13  11   13.41    2.45
  -7 -13  11   11.10    2.51
  -7  13  10    3.21    1.79
  -7 -13  10    2.13    1.56
  -7  13   9    7.92    2.22
  -7 -13   9   11.09    2.59
  -7  13   8   18.44    3.11
  -7 -13   8   17.67    3.22
  -7  13   7   42.32    4.44
  -7 -13   7   41.72    4.56
  -7  13   6    9.96    2.44
  -7 -13   6   13.62    2.79
  -7  13   5   26.03    3.60
  -7 -13   5   22.63    3.35
  -7  13   4    8.21    2.52
  -7 -13   4    8.22    2.18
  -7  13   3   27.71    3.89
  -7 -13   3   20.68    3.11
  -7  13   2    2.97    1.78
  -7  13   2    3.08    2.19
  -7 -13   2   -0.69    1.17
  -7  13   1    3.99    2.36
  -7  13   0    0.05    1.65
  -7  13  -1    8.47    2.63
   7 -13   1    8.15    1.90
  -7  13  -2   13.81    3.30
   7 -13   2   11.63    2.38
  -7  13  -3   36.27    4.62
   7 -13   3   41.12    5.12
   7 -13   3   31.98    3.66
   7 -13   4   22.35    3.79
  -7  13  -4   18.63    3.15
   7 -13   4   21.09    2.97
  -7  13  -5   26.37    3.48
   7 -13   5   30.20    3.86
   7 -13   5   23.63    2.92
  -7  13  -6   10.62    2.27
   7 -13   6   13.50    2.61
   7 -13   6    9.00    1.79
  -7  13  -7   40.85    3.53
   7 -13   7   38.64    3.49
  -7  13  -8    4.25    1.18
   7 -13   8    0.99    0.63
  -7  13  -9    0.94    0.67
  -7  15  12    0.03    0.64
  -7  15  11   -0.58    0.86
  -7 -15  11    0.75    0.80
  -7  15  10    0.36    0.92
  -7 -15  10    0.29    1.00
  -7  15   9    1.52    1.24
  -7 -15   9    0.75    1.23
  -7  15   8    4.66    1.55
  -7 -15   8    6.44    1.89
  -7  15   7    1.58    1.23
  -7 -15   7    1.11    1.23
  -7  15   6   13.86    2.38
  -7 -15   6   11.27    2.34
  -7  15   5   39.69    3.52
  -7 -15   5   38.53    3.86
  -7 -15   4    0.41    1.26
  -7  15   3   43.03    4.98
  -7 -15   3   32.20    3.32
  -7  15   2    0.89    1.75
  -7 -15   2    0.52    1.02
  -7  15   1    3.96    2.17
  -7  15   0    5.87    2.24
  -7  15  -1    1.66    1.54
  -7  15  -2    7.53    2.23
   7 -15   2    4.56    1.67
  -7  15  -3   11.17    2.33
   7 -15   3   12.08    2.54
  -7  15  -4   -0.30    1.14
   7 -15   4    2.06    1.41
  -7  15  -5   12.70    1.94
   7 -15   5   16.37    2.40
  -7  15  -6    3.18    0.97
   7 -15   6    4.18    1.21
  -7  17   9    3.04    0.85
  -7  17   8    1.25    0.90
  -7 -17   8    0.75    0.71
  -7  17   7    9.21    1.64
  -7 -17   7    8.94    1.52
  -7  17   6    1.58    1.05
  -7 -17   6    0.49    0.85
  -7  17   5    7.19    1.64
  -7 -17   5    6.65    1.41
  -7  17   4    1.47    1.15
  -7 -17   4    2.47    1.07
  -7  17   3   16.16    2.33
  -7 -17   3   11.99    1.67
  -7  17   2    1.04    1.02
  -7  17   1    5.86    1.49
  -7  17   0   -0.33    0.87
   7 -17   0    0.21    0.90
  -7  17  -1    3.67    1.22
   7 -17   1    3.09    1.30
  -7  17  -2    2.07    0.88
   7 -17   2    0.95    0.91
   7 -17   3    7.50    1.47
   7 -17   4    0.66    0.57
  -8   0  18    4.77    1.56
  -8   0  17    2.74    2.03
  -8   0  17   -1.82    1.55
  -8   0  16   45.43    4.67
  -8   0  16   27.38    3.52
  -8   0  15   -0.59    1.59
  -8   0  15    0.16    1.56
  -8   0  14   80.86    6.59
  -8   0  14   92.79    6.51
  -8   0  14   82.44    6.41
  -8   0  13    0.40    1.44
  -8   0  13    0.26    1.69
  -8   0  13   -0.87    1.64
  -8   0  12   38.44    7.29
  -8   0  12   39.80    4.60
  -8   0  12   43.96    5.06
  -8   0  12   39.26    4.67
  -8   0  11    0.85    2.35
  -8   0  11   -2.28    1.92
  -8   0  11    2.16    2.01
  -8   0  11    0.92    1.60
  -8   0  10   77.44    9.29
  -8   0  10   86.50    6.62
  -8   0  10   81.13    6.29
  -8   0   9   -0.34    1.89
  -8   0   9    0.49    1.59
  -8   0   9   -0.26    1.45
  -8   0   8    3.32    1.91
  -8   0   8    6.64    2.91
  -8   0   7   -0.01    1.91
  -8   0   7   -0.25    1.53
  -8   0   6    4.31    2.02
  -8   0   6    5.00    2.10
  -8   0   5    2.02    1.96
  -8   0   4    7.72    2.70
  -8   0   4    6.22    2.18
  -8   0   3    1.59    2.05
  -8   0   3   -0.39    1.36
  -8   0   2    4.05    2.34
  -8   0   2    4.83    1.63
  -8   0   1   -0.81    1.92
  -8   0   0   84.50    7.67
  -8   0   0   83.06    6.51
  -8   0  -1    0.52    1.84
  -8   0  -2   87.25    8.03
  -8   0  -3    0.86    1.89
  -8   0  -3   -0.01    1.26
   8   0   4  287.85   11.31
  -8   0  -4  282.17   10.82
  -8   0  -4  297.52   14.93
  -8   0  -4  329.98   11.58
  -8   0  -5    0.78    1.10
   8   0   5   -0.19    1.01
  -8   0  -5   -1.12    1.67
  -8   0  -6  256.95   10.73
   8   0   6  245.11   10.86
  -8   0  -6  246.54   10.43
  -8   0  -7   -1.83    1.74
   8   0   7    0.13    1.13
  -8   0  -7   -0.20    1.95
  -8   0  -8   14.94    3.00
  -8   0  -8   13.82    2.92
  -8   0  -8   13.26    2.94
  -8   0  -9   -0.70    1.71
  -8   0  -9   -0.48    1.51
  -8   0  -9   -0.85    1.78
  -8   0 -10   -1.14    1.79
  -8   0 -10    2.08    1.49
  -8   0 -11    0.69    1.02
  -8   0 -11    1.87    1.42
  -8   0 -12    7.12    1.44
  -8   2  18    1.38    1.11
  -8  -2  18    1.81    1.25
  -8  -2  18   -1.00    1.09
  -8   2  17    5.54    1.88
  -8  -2  17    3.54    1.70
  -8  -2  17    2.85    1.22
  -8  -2  17   -0.40    1.37
  -8  -2  16    7.94    2.22
  -8   2  16    3.09    1.50
  -8  -2  16    3.86    1.71
  -8  -2  15    1.16    1.81
  -8   2  15    3.73    1.79
  -8  -2  15    5.56    2.22
  -8   2  14   76.35    6.67
  -8  -2  14   72.26    6.29
  -8  -2  14   62.02    5.83
  -8  -2  13    6.07    1.93
  -8   2  13    6.77    2.16
  -8   2  13    5.93    2.12
  -8   2  12   -0.90    1.52
  -8   2  12   -2.05    2.08
  -8   2  11    3.05    2.67
  -8  -2  11    1.60    1.81
  -8   2  11   -0.31    1.38
  -8   2  11   -2.59    2.05
  -8  -2  11    4.19    2.26
  -8  -2  11    2.37    2.06
  -8  -2  10   12.25    3.80
  -8   2  10   23.37    3.98
  -8   2  10   19.57    3.26
  -8  -2  10   22.98    3.63
  -8   2  10   18.24    2.94
  -8  -2  10   21.72    5.00
  -8   2  10   21.81    5.03
  -8  -2   9    6.67    2.99
  -8   2   9   12.86    2.91
  -8   2   9    6.94    1.98
  -8   2   9    6.00    1.97
  -8   2   9    9.03    3.59
  -8  -2   9    7.22    1.91
  -8  -2   9    7.60    3.15
  -8  -2   8    1.00    1.82
  -8  -2   8    0.45    1.73
  -8  -2   8   -0.12    2.16
  -8   2   7   34.77    4.56
  -8  -2   7   24.65    4.38
  -8  -2   7   26.13    4.71
  -8  -2   7   30.08    5.03
  -8  -2   6    7.30    2.94
  -8   2   6    6.29    2.22
  -8  -2   6    6.22    2.74
  -8   2   5   32.75    4.52
  -8  -2   5   30.44    4.56
  -8  -2   5   28.53    4.73
  -8  -2   4   32.25    4.95
  -8   2   4   33.59    4.73
  -8  -2   4   33.95    4.63
  -8  -2   3   30.70    4.73
  -8   2   3   39.11    5.16
  -8  -2   3   32.44    4.35
  -8  -2   2    1.75    1.82
  -8   2   2    4.00    2.43
  -8  -2   1    7.90    2.69
  -8  -2   1    7.27    3.18
  -8   2   1    5.65    2.55
  -8  -2   0    3.38    1.98
  -8  -2   0    4.54    2.65
  -8   2   0    3.55    2.46
  -8  -2  -1    0.88    1.61
  -8  -2  -1    2.88    2.74
  -8   2  -1   -1.80    2.34
  -8  -2  -2    6.37    2.64
  -8  -2  -2    9.26    2.99
  -8   2  -2    6.16    2.92
  -8  -2  -2    7.04    2.08
  -8  -2  -3   13.26    3.23
  -8   2  -3    9.18    2.10
  -8  -2  -3   12.45    3.33
  -8   2  -3   11.24    3.35
   8  -2   3    8.64    2.07
  -8   2  -3   13.18    2.49
  -8  -2  -3   12.05    2.47
  -8   2  -4    5.09    1.76
  -8   2  -4    6.41    2.84
   8  -2   4    5.28    1.95
  -8   2  -4    3.53    1.68
  -8  -2  -4    7.44    2.11
  -8   2  -5   24.34    3.46
  -8  -2  -5   20.03    3.11
   8  -2   5   20.90    3.49
  -8   2  -5   20.45    3.36
  -8  -2  -5   17.66    2.85
  -8   2  -6   31.88    3.95
   8  -2   6   28.18    3.92
  -8  -2  -6   31.42    3.98
  -8   2  -6   32.45    4.22
  -8  -2  -6   23.40    3.43
  -8   2  -7   16.34    3.01
  -8  -2  -7   17.04    3.06
  -8   2  -7   16.35    2.98
   8  -2   7   16.26    3.13
  -8   2  -7   15.97    3.45
  -8  -2  -7   14.47    2.90
  -8   2  -8   11.58    2.63
  -8   2  -8    7.76    2.33
   8  -2   8   11.30    2.45
  -8   2  -8   10.24    2.87
  -8  -2  -8    9.70    2.78
  -8  -2  -9    0.81    1.32
  -8   2  -9    3.63    1.84
  -8   2  -9    3.63    1.95
  -8  -2  -9    1.95    1.61
  -8   2  -9    3.79    2.14
  -8  -2  -9    4.15    2.09
  -8  -2 -10    3.79    1.64
  -8   2 -10    1.62    1.56
  -8   2 -10    1.77    1.53
  -8  -2 -10    3.09    1.96
  -8   2 -11    4.51    1.41
  -8   2 -11    6.34    1.64
  -8  -2 -11    7.69    1.85
  -8  -2 -11    6.81    1.63
  -8   2 -12    0.72    0.70
  -8  -2 -12    0.28    0.85
  -8   2 -12    2.32    0.90
  -8   4  18    0.04    0.68
  -8  -4  18    1.41    0.97
  -8   4  17    0.00    1.04
  -8  -4  17   -2.67    1.47
  -8  -4  17   -0.79    1.19
  -8   4  16    1.83    1.55
  -8  -4  16    2.52    1.94
  -8  -4  16    2.93    1.58
  -8   4  15   12.41    2.72
  -8  -4  15   12.21    3.04
  -8  -4  15    8.24    2.35
  -8   4  14    2.49    1.30
  -8   4  14    2.96    2.13
  -8  -4  14    5.90    2.34
  -8   4  13    4.18    1.84
  -8   4  13    7.01    2.69
  -8   4  13   -1.03    1.85
  -8  -4  13    8.02    2.68
  -8   4  12    1.92    1.81
  -8   4  12    3.43    2.28
  -8   4  12   -2.54    2.04
  -8  -4  12    3.53    2.05
  -8  -4  11   -4.61    3.36
  -8   4  11   -0.09    1.39
  -8   4  11    1.27    2.03
  -8   4  11    2.82    1.76
  -8   4  11   -2.14    2.00
  -8  -4  11   -0.34    1.90
  -8  -4  11    4.30    2.32
  -8   4  11   -2.91    3.03
  -8  -4  10    2.09    1.65
  -8   4  10    3.47    1.85
  -8   4  10    2.53    1.96
  -8   4  10    4.43    1.92
  -8   4  10    0.11    1.68
  -8  -4  10    1.96    1.99
  -8  -4  10    6.57    2.22
  -8   4   9   42.59    4.59
  -8   4   9   45.58    4.84
  -8   4   9   36.28    4.12
  -8  -4   9   42.74    6.43
  -8   4   8   83.08    6.40
  -8   4   8   86.21    6.43
  -8   4   8   73.41    5.57
  -8  -4   8   93.36    9.15
  -8  -4   8   99.51    8.99
  -8   4   7   44.38    5.15
  -8  -4   7   42.53    6.05
  -8  -4   7   44.58    6.13
  -8   4   6  135.07    8.98
  -8  -4   6  128.89    8.91
  -8  -4   6  137.85   10.24
  -8  -4   6  123.44    9.51
  -8   4   5   52.80    5.92
  -8  -4   5   47.46    5.49
  -8  -4   5   52.76    6.19
  -8  -4   5   46.27    5.90
  -8  -4   4  109.37    8.51
  -8  -4   4  113.94    8.97
  -8  -4   3   57.81    6.41
  -8  -4   2    2.30    1.88
  -8  -4   2    3.72    2.32
  -8  -4   1   48.67    5.98
  -8  -4   1   48.17    6.24
  -8  -4   0   63.87    7.12
  -8  -4   0   71.77    7.52
  -8  -4  -1   38.12    5.72
  -8  -4  -1   41.30    5.87
  -8   4  -2   18.83    2.85
  -8  -4  -2   21.56    4.30
  -8  -4  -2   18.09    4.32
  -8   4  -2   15.34    2.79
  -8  -4  -2   17.25    2.91
  -8  -4  -3    2.41    2.22
  -8  -4  -3    2.62    2.14
  -8   4  -3    2.78    1.67
  -8  -4  -3    0.30    1.26
  -8  -4  -4   12.29    3.50
  -8   4  -4   14.52    2.83
   8  -4   4    7.49    2.11
  -8   4  -4   11.89    2.84
  -8  -4  -4    9.94    2.27
  -8   4  -5   33.37    4.08
  -8  -4  -5   19.81    4.37
   8  -4   5   30.30    3.99
  -8   4  -5   35.25    4.20
  -8  -4  -5   26.21    3.60
  -8   4  -6   33.70    4.11
   8  -4   6   35.96    4.26
  -8   4  -6   36.39    4.69
  -8  -4  -6   31.27    4.06
  -8   4  -6   34.66    3.97
  -8   4  -7   42.92    4.64
  -8  -4  -7   34.87    4.34
   8  -4   7   43.51    4.73
  -8   4  -7   47.80    5.13
  -8  -4  -7   37.77    4.43
  -8   4  -7   42.19    4.53
  -8   4  -8   15.51    2.78
  -8   4  -8   11.16    2.49
  -8  -4  -8   11.54    2.73
   8  -4   8   14.38    2.79
  -8   4  -8   20.13    3.75
  -8  -4  -8   15.29    3.06
  -8   4  -9    5.23    1.96
  -8   4  -9    4.03    1.87
  -8  -4  -9    5.02    2.26
  -8  -4  -9    4.86    2.17
  -8   4 -10   15.37    2.58
  -8   4 -10   14.38    2.55
  -8  -4 -10   16.14    2.86
  -8  -4 -11    5.15    1.65
  -8   4 -11    5.02    1.32
  -8   4 -11    2.62    1.07
  -8  -4 -12   -0.31    0.87
  -8  -6  17   10.88    1.69
  -8  -6  17   14.26    2.05
  -8  -6  17    8.62    1.57
  -8   6  16    0.42    0.86
  -8   6  16    0.72    1.15
  -8  -6  16    0.62    1.54
  -8  -6  16   -0.54    1.11
  -8   6  15   18.97    2.73
  -8   6  15   13.91    2.55
  -8  -6  15   20.76    3.02
  -8   6  14    3.62    1.69
  -8   6  14    1.88    1.59
  -8  -6  14    6.06    2.10
  -8   6  13   10.69    2.58
  -8   6  13    9.11    2.49
  -8  -6  13   10.70    2.57
  -8   6  12   -0.41    1.65
  -8   6  12   -0.36    1.65
  -8  -6  12    2.21    2.26
  -8   6  11    0.29    1.72
  -8   6  11    1.05    1.76
  -8  -6  11   -0.25    1.59
  -8  -6  11    3.79    1.99
  -8   6  10    2.10    1.75
  -8   6  10    2.64    1.87
  -8  -6  10    0.22    1.51
  -8   6   9   36.05    4.44
  -8   6   9   32.01    4.17
  -8   6   8   16.99    3.27
  -8   6   8   13.51    2.88
  -8   6   8    9.78    2.42
  -8  -6   8    9.21    3.09
  -8   6   7   77.01    6.24
  -8   6   7   71.44    5.87
  -8  -6   7   75.00    7.92
  -8   6   7   59.73    5.06
  -8   6   6   -0.14    1.62
  -8  -6   6   -0.39    1.94
  -8   6   6    2.17    2.09
  -8   6   6   -2.00    1.92
  -8   6   6   -0.30    1.14
  -8  -6   6   -1.65    2.02
  -8   6   5   70.53    6.00
  -8   6   5   68.18    6.04
  -8  -6   5   73.29    7.94
  -8  -6   5   71.15    7.75
  -8   6   4    8.81    1.77
  -8  -6   4   19.29    4.38
  -8  -6   3   76.59    8.00
  -8  -6   2    3.24    2.55
  -8  -6   2    2.00    2.05
  -8  -6   1   56.34    7.06
  -8   6   1   53.67    4.63
  -8  -6   1   66.21    7.76
  -8   6   0    0.90    1.35
  -8  -6   0   -1.24    2.25
  -8  -6   0   -1.32    2.43
  -8   6   0    0.62    1.15
  -8   6  -1   16.22    2.76
  -8   6  -1   16.26    3.25
  -8  -6  -1   16.67    4.07
  -8  -6  -1   20.44    4.66
  -8  -6  -1   14.34    2.70
  -8   6  -2  107.56    6.50
  -8  -6  -2  115.02   10.23
  -8   6  -2  113.77    7.54
  -8  -6  -2  109.15    7.10
  -8  -6  -2   99.16    9.03
  -8   6  -3   44.78    4.30
  -8  -6  -3   41.77    6.27
  -8   6  -3   48.24    4.96
  -8  -6  -3   38.59    4.23
  -8  -6  -4   14.25    2.74
  -8  -6  -4   10.53    3.44
  -8   6  -4   14.00    2.89
   8  -6   4   10.77    2.48
  -8  -6  -4   12.35    2.64
  -8  -6  -5    3.03    1.94
  -8   6  -5    0.82    1.48
   8  -6   5    2.58    1.66
  -8  -6  -5   -0.84    1.65
  -8  -6  -6   -0.61    1.42
  -8   6  -6    0.04    1.76
   8  -6   6    2.06    1.71
  -8   6  -6   -3.91    2.09
  -8  -6  -6    1.48    1.54
  -8   6  -7   44.05    4.40
  -8  -6  -7   45.02    4.77
   8  -6   7   44.29    4.67
  -8  -6  -7   45.09    4.75
  -8   6  -8   -0.21    1.40
  -8   6  -8   -1.12    1.52
  -8  -6  -8    0.79    1.77
   8  -6   8    1.10    1.60
  -8  -6  -8    1.50    1.67
  -8   6  -9   29.84    3.28
  -8  -6  -9   30.17    3.70
  -8  -6  -9   28.07    3.41
  -8   6  -9   26.90    3.21
  -8   6 -10    1.53    1.24
  -8   6 -10    3.43    1.43
  -8  -6 -10    1.71    1.24
  -8   6 -11    7.69    1.48
  -8  -6 -11    4.91    1.42
  -8  -8  17    6.20    1.22
  -8   8  16    2.43    1.08
  -8  -8  16    3.08    1.62
  -8  -8  16    2.92    0.94
  -8   8  15    7.78    1.93
  -8   8  15    3.70    1.29
  -8  -8  15    5.93    1.53
  -8   8  14   -0.88    1.47
  -8   8  14   -0.78    1.53
  -8  -8  14    2.50    1.39
  -8   8  13    7.83    2.37
  -8   8  13    0.80    1.58
  -8   8  12   -0.87    1.69
  -8   8  12   -1.40    2.02
  -8   8  11    2.28    1.84
  -8   8  11    0.85    2.00
  -8  -8  11    0.31    1.55
  -8   8  10    1.24    1.84
  -8   8  10   -2.08    2.17
  -8  -8  10    1.63    1.72
  -8   8   9    9.79    2.95
  -8   8   9    7.76    2.32
  -8  -8   9    7.71    2.28
  -8   8   8    4.64    2.27
  -8   8   8    3.61    1.59
  -8  -8   8    2.32    2.84
  -8   8   7    4.35    2.12
  -8   8   7   -0.81    2.10
  -8  -8   7    3.17    2.55
  -8   8   6   11.03    2.75
  -8   8   6    4.83    1.77
  -8   8   6    7.84    2.10
  -8  -8   6    9.10    3.74
  -8   8   5   72.64    6.08
  -8  -8   5   58.64    7.93
  -8   8   5   50.69    4.83
  -8   8   4    1.29    1.59
  -8   8   3   30.01    3.86
  -8   8   2   -1.92    2.18
  -8   8   1   45.20    4.57
  -8   8   1   41.14    4.88
  -8   8   0    1.37    1.34
  -8  -8   0    2.91    2.43
  -8   8   0    0.53    1.41
  -8  -8   0   -0.78    1.26
  -8   8  -1   86.26    6.09
  -8  -8  -1   78.87    8.63
  -8   8  -1   84.95    6.79
  -8  -8  -1   68.07    5.53
  -8  -8  -2   41.48    6.44
  -8   8  -2   47.79    5.08
  -8  -8  -2   39.41    4.22
  -8   8  -2   42.96    4.38
  -8   8  -3    5.84    1.91
   8  -8   3    4.11    1.52
   8  -8   3    2.02    1.51
  -8  -8  -3    3.34    1.66
  -8  -8  -4    9.68    2.36
  -8   8  -4    8.56    2.31
   8  -8   4    6.52    2.00
   8  -8   4    9.22    2.42
  -8  -8  -4    8.13    1.98
  -8   8  -5   83.64    6.16
  -8  -8  -5   95.60    6.97
   8  -8   5   96.44    6.91
  -8  -8  -5   88.19    6.13
  -8  -8  -6    9.80    2.57
  -8   8  -6    8.38    2.40
   8  -8   6    7.95    2.32
  -8  -8  -6    5.86    2.11
  -8   8  -7   30.02    3.63
  -8  -8  -7   24.31    3.55
   8  -8   7   29.20    3.79
  -8  -8  -7   22.66    3.03
  -8   8  -8    0.82    1.06
  -8  -8  -8    0.82    1.46
  -8   8  -8    1.82    1.20
   8  -8   8    2.22    1.77
  -8  -8  -8    1.30    1.31
  -8   8  -9   20.45    2.67
  -8  -8  -9   16.33    2.50
  -8   8  -9   20.05    2.46
  -8   8 -10   -0.62    0.79
  -8   8 -10    0.69    0.95
  -8  -8 -10   -0.11    0.93
  -8  -8 -11    2.47    0.90
  -8 -10  16    0.16    0.72
  -8  10  15    6.71    1.55
  -8 -10  15    9.42    1.86
  -8  10  14    0.54    1.18
  -8  10  13   10.31    2.46
  -8  10  12    9.40    2.60
  -8 -10  12    4.60    1.98
  -8  10  11    2.98    2.06
  -8 -10  11    1.64    1.85
  -8  10  10    5.76    2.33
  -8 -10  10    5.83    2.09
  -8  10   9    3.49    2.17
  -8 -10   9    2.52    1.66
  -8  10   8   31.68    4.22
  -8 -10   8   28.12    3.94
  -8  10   7   18.05    3.35
  -8  10   6   38.44    4.71
  -8  10   5   24.91    3.91
  -8  10   4   45.64    4.97
  -8  10   3    6.76    2.74
  -8  10   2    4.04    1.82
  -8  10   2    5.65    2.49
  -8  10   1   10.34    2.48
  -8  10   1   10.05    2.67
  -8  10   0    5.51    2.24
  -8  10   0    2.88    1.72
  -8  10  -1   22.14    3.41
  -8  10  -1   16.97    3.39
  -8  10  -2   17.48    3.06
  -8  10  -2   22.03    3.71
  -8  10  -3    6.39    1.89
   8 -10   3    8.04    2.30
   8 -10   3    7.30    2.36
   8 -10   4   19.55    3.31
  -8  10  -4   18.06    3.20
   8 -10   4   21.96    3.65
  -8 -10  -5    7.59    2.08
  -8  10  -5   12.75    2.60
   8 -10   5   10.26    2.33
   8 -10   5   15.48    3.27
  -8 -10  -6    6.08    1.80
  -8  10  -6    8.47    2.31
   8 -10   6    6.14    1.80
   8 -10   6   11.36    2.70
  -8  10  -7   19.54    2.82
  -8 -10  -7   14.51    2.47
   8 -10   7   14.15    2.08
   8 -10   7   22.80    3.16
  -8  10  -8    6.70    1.52
  -8 -10  -8    9.46    1.84
  -8  10  -8    8.02    1.68
   8 -10   8   12.84    2.35
  -8  10  -9    2.74    0.91
  -8 -10  -9    5.87    1.42
  -8  10  -9    6.46    1.46
  -8  10 -10    9.33    1.35
  -8  12  14   33.79    2.72
  -8 -12  14   29.91    2.41
  -8  12  13    1.45    1.28
  -8 -12  13    2.25    1.34
  -8  12  12   13.69    2.40
  -8  12  11   -0.80    1.42
  -8 -12  11    0.23    1.33
  -8  12  10   -0.84    1.68
  -8 -12  10   -0.38    1.55
  -8  12   9   -0.45    1.80
  -8 -12   9   -0.08    1.38
  -8  12   8    0.36    1.57
  -8 -12   8    0.69    1.59
  -8  12   7   22.76    3.56
  -8 -12   7   20.84    3.18
  -8  12   6    0.15    1.83
  -8 -12   6    3.07    1.53
  -8  12   5   11.23    2.77
  -8  12   4    4.12    2.49
  -8  12   3    5.50    2.19
  -8  12   2   22.21    3.53
  -8  12   2   17.86    4.04
  -8  12   1    5.48    1.62
  -8  12   1    6.73    2.89
  -8  12   0   -2.65    1.72
  -8  12   0    0.94    1.83
  -8  12  -1    0.78    1.71
  -8  12  -2   -0.83    1.97
   8 -12   2    1.49    1.50
  -8  12  -3    4.24    1.63
   8 -12   3    3.43    1.67
   8 -12   3    7.07    2.18
  -8  12  -4    0.93    1.34
   8 -12   4    3.96    1.92
   8 -12   4    4.05    1.84
  -8  12  -5   20.02    3.03
   8 -12   5   20.16    2.96
   8 -12   5   21.12    3.07
  -8  12  -6    4.40    1.66
   8 -12   6    4.35    1.42
   8 -12   6    3.43    1.33
  -8  12  -7   15.18    2.16
   8 -12   7    8.84    1.44
  -8  12  -8    0.39    0.67
  -8  12  -8    1.59    0.83
  -8  14  12    3.83    1.11
  -8  14  11    6.65    1.50
  -8  14  10    1.20    1.09
  -8 -14  10    2.03    1.20
  -8  14   9    1.00    1.23
  -8 -14   9    1.49    1.17
  -8  14   8    2.26    1.40
  -8 -14   8    2.13    1.40
  -8  14   7    1.33    1.56
  -8 -14   7    1.51    1.21
  -8  14   6   24.70    3.25
  -8 -14   6   18.15    2.65
  -8  14   5    0.35    1.36
  -8  14   4    5.03    1.68
  -8  14   4    7.56    2.55
  -8  14   3    0.88    1.24
  -8  14   3    1.53    1.74
  -8  14   2   15.30    3.35
  -8  14   1    4.59    2.21
  -8  14   0   30.44    4.23
   8 -14   0   20.96    2.74
  -8  14  -1   10.53    2.46
   8 -14   1    9.84    1.97
  -8  14  -2   25.14    3.53
   8 -14   2   22.34    3.27
   8 -14   2   15.98    2.20
  -8  14  -3    0.89    1.35
   8 -14   3    0.74    1.23
   8 -14   3   -0.26    0.79
  -8  14  -4   59.26    4.43
   8 -14   4   62.36    4.76
  -8  14  -5    0.32    1.09
   8 -14   5    0.82    0.87
  -8  14  -6   44.71    3.07
   8 -14   6   31.53    2.46
  -8  16  10    0.69    0.56
  -8  16   9    2.15    0.88
  -8  16   8   -0.89    0.66
  -8  16   8    1.02    0.99
  -8 -16   8    0.16    0.53
  -8  16   7    3.58    0.95
  -8  16   7    4.47    1.41
  -8 -16   7    3.99    1.00
  -8  16   6    3.89    1.46
  -8  16   5    3.24    1.40
  -8  16   4    8.92    1.94
  -8  16   3    0.38    1.06
  -8  16   2    3.84    1.50
  -8  16   1    1.07    1.26
  -8  16   0    1.93    1.21
   8 -16   0    1.84    1.28
  -8  16  -1    1.95    1.14
   8 -16   1    1.03    1.03
  -8  16  -2    3.63    1.23
   8 -16   2    1.59    1.05
  -8  16  -3   -0.74    0.72
   8 -16   3   -0.90    0.78
   8 -18  -3    7.48    1.21
   8 -18  -2    2.29    0.71
  -9   1  18    3.47    1.14
  -9  -1  18    4.58    1.36
  -9   1  17   24.27    2.86
  -9  -1  17   27.44    3.26
  -9   1  16    3.04    2.05
  -9  -1  16    0.26    1.98
  -9  -1  16    0.50    1.32
  -9   1  16   -5.18    2.00
  -9  -1  16   -2.54    1.83
  -9   1  15   36.39    4.34
  -9  -1  15   34.25    4.21
  -9   1  15   24.56    3.13
  -9  -1  15   30.36    3.81
  -9   1  15   15.18    2.65
  -9  -1  15   20.28    3.03
  -9   1  14    5.87    2.52
  -9  -1  14    6.59    2.86
  -9   1  14    1.54    1.46
  -9  -1  14    3.24    2.24
  -9   1  14   -2.43    1.93
  -9  -1  14    2.19    1.73
  -9   1  13   42.39    4.91
  -9  -1  13   48.36    5.21
  -9   1  13   34.08    4.27
  -9  -1  13   40.45    4.97
  -9   1  13   26.00    3.58
  -9  -1  13   31.51    4.04
  -9   1  12    3.69    2.51
  -9  -1  12    5.12    2.40
  -9   1  12   -0.48    1.61
  -9  -1  12    2.60    2.03
  -9   1  12   -2.11    2.01
  -9  -1  12   -0.11    1.75
  -9   1  11   11.72    4.19
  -9  -1  11   16.99    4.92
  -9   1  11   27.60    4.16
  -9  -1  11   23.36    3.98
  -9  -1  11   23.42    3.92
  -9   1  11   18.29    3.20
  -9   1  11   15.90    3.09
  -9  -1  11   19.20    3.30
  -9   1  10    1.86    2.04
  -9  -1  10    2.37    2.56
  -9   1  10    5.21    2.63
  -9  -1  10    5.06    2.43
  -9   1  10    1.05    1.61
  -9  -1  10    1.21    1.92
  -9   1  10   -2.99    2.22
  -9  -1  10   -0.56    1.58
  -9  -1  10    1.21    2.19
  -9  -1   9   19.05    4.53
  -9   1   9   41.13    4.75
  -9  -1   9   37.84    4.58
  -9   1   9   31.94    4.12
  -9  -1   9   33.88    4.50
  -9   1   9   25.56    3.48
  -9  -1   9   25.17    3.49
  -9  -1   9   26.40    5.23
  -9   1   9   22.54    4.98
  -9  -1   8    2.23    2.34
  -9   1   8    3.37    2.20
  -9   1   8    1.31    1.68
  -9  -1   8    2.42    1.83
  -9   1   8    0.47    1.36
  -9  -1   8    0.87    1.70
  -9  -1   8   -1.72    1.80
  -9   1   8    0.72    1.47
  -9  -1   8   -0.23    1.70
  -9   1   7   43.36    5.81
  -9   1   7   42.25    4.54
  -9  -1   7   38.07    4.28
  -9   1   7   39.68    4.48
  -9  -1   7   43.95    4.81
  -9  -1   7   40.41    6.01
  -9  -1   7   44.04    5.92
  -9   1   7   30.47    5.33
  -9  -1   6    8.70    3.32
  -9   1   6   11.01    3.19
  -9   1   6    5.08    2.04
  -9  -1   6    9.30    2.67
  -9  -1   6    7.10    2.84
  -9  -1   5    6.52    2.97
  -9   1   5    3.67    2.11
  -9  -1   5    3.95    2.14
  -9   1   5    3.96    2.14
  -9  -1   4   78.89    7.92
  -9   1   4   77.72    7.62
  -9  -1   4   72.28    7.12
  -9   1   4   71.17    7.20
  -9  -1   3   51.46    6.61
  -9   1   3   46.43    6.17
  -9  -1   3   42.49    5.20
  -9  -1   2  116.34    9.63
  -9   1   2  134.10    9.86
  -9  -1   1   37.68    5.85
  -9   1   1   33.67    5.31
  -9   1   0   53.75    4.68
  -9  -1   0   58.20    7.26
  -9   1   0   53.01    6.69
  -9   1   0   48.64    5.06
  -9   1   0   50.55    5.07
  -9  -1   0   47.10    4.69
  -9   1  -1   13.07    2.54
  -9  -1  -1   14.18    3.82
  -9   1  -1   11.05    3.18
  -9   1  -1   12.23    2.62
  -9  -1  -1   12.23    2.63
  -9  -1  -2   45.35    6.61
  -9   1  -2   47.63    6.70
   9  -1   2   33.95    4.22
  -9   1  -2   50.08    4.97
  -9  -1  -2   49.62    4.90
  -9  -1  -3   57.60    7.32
  -9   1  -3   55.43    7.26
  -9   1  -3   59.88    5.09
   9  -1   3   55.55    5.30
  -9   1  -3   66.43    5.60
  -9  -1  -3   63.15    5.50
  -9   1  -4   49.22    4.62
   9  -1   4   44.59    4.67
  -9   1  -4   48.11    4.87
  -9  -1  -4   44.69    4.58
  -9  -1  -5   66.85    5.49
  -9   1  -5   67.90    5.63
   9  -1   5   62.31    5.58
  -9   1  -5   68.12    5.90
  -9  -1  -5   58.62    5.38
  -9  -1  -6   19.29    3.15
  -9   1  -6   17.25    3.02
   9  -1   6   16.30    2.89
  -9   1  -6   21.66    3.60
  -9  -1  -6   14.53    2.88
  -9  -1  -7    8.73    2.46
  -9   1  -7    9.82    2.44
   9  -1   7    8.16    2.12
  -9   1  -7   13.27    3.20
  -9  -1  -7    7.75    2.50
  -9   1  -8    2.16    1.68
  -9   1  -8    2.08    1.75
  -9  -1  -8    1.92    1.89
  -9  -1  -9    8.18    2.08
  -9  -1  -9    9.42    2.45
  -9  -1 -10    3.78    1.74
  -9   1 -10    2.44    1.27
  -9  -1 -11    4.11    1.23
  -9   1 -11    3.40    1.14
  -9   3  18    2.97    0.94
  -9  -3  18    6.17    1.26
  -9   3  17    1.59    1.18
  -9  -3  17    3.32    1.45
  -9  -3  17    0.74    1.11
  -9  -3  17   -0.73    1.10
  -9   3  16   13.35    2.54
  -9  -3  16   15.35    2.66
  -9  -3  16   12.67    2.36
  -9  -3  16    7.33    1.91
  -9   3  15   27.84    3.74
  -9  -3  15   35.14    4.00
  -9  -3  15   30.27    3.91
  -9  -3  15   22.26    3.13
  -9   3  14    3.88    2.11
  -9  -3  14   -0.70    2.07
  -9  -3  14   -0.02    1.67
  -9   3  13    5.68    2.49
  -9   3  13    4.65    1.89
  -9  -3  13    7.02    2.67
  -9  -3  13    3.26    1.99
  -9   3  12    6.31    2.69
  -9   3  12    4.86    1.93
  -9   3  12   -1.78    2.02
  -9  -3  12    3.74    2.48
  -9  -3  12    3.07    1.85
  -9   3  11    1.06    1.53
  -9   3  11    2.59    2.06
  -9   3  11   -0.41    1.48
  -9  -3  11    2.33    2.38
  -9  -3  11    1.96    1.65
  -9   3  10    6.36    2.45
  -9   3  10   11.28    2.95
  -9  -3  10   12.79    2.99
  -9   3  10    9.13    2.56
  -9  -3  10   10.07    2.93
  -9  -3  10    6.16    2.10
  -9  -3  10    6.43    2.72
  -9   3  10    9.17    3.46
  -9   3   9   -0.32    1.34
  -9   3   9    1.69    1.95
  -9  -3   9    2.73    1.95
  -9   3   9   -0.36    1.44
  -9  -3   9    3.77    2.48
  -9   3   9    0.64    1.71
  -9  -3   9   -0.66    1.43
  -9  -3   9   -1.34    1.94
  -9   3   8    2.73    1.73
  -9  -3   8    2.52    2.53
  -9   3   8    1.54    1.76
  -9  -3   8    4.88    2.02
  -9   3   8    0.52    1.41
  -9  -3   8    4.06    2.40
  -9  -3   8    1.37    1.98
  -9   3   7   42.58    5.48
  -9   3   7   43.06    4.75
  -9   3   7   45.61    4.83
  -9   3   7   42.29    4.62
  -9  -3   7   50.35    5.16
  -9  -3   7   43.47    6.42
  -9  -3   7   46.22    6.38
  -9   3   6    1.23    1.52
  -9  -3   6    2.70    2.46
  -9   3   6    3.75    2.40
  -9   3   6    1.35    1.64
  -9   3   6    5.75    2.36
  -9  -3   6    4.86    2.02
  -9  -3   6    3.72    2.08
  -9   3   5   91.64    6.78
  -9   3   5  109.22    8.69
  -9   3   5   98.24    6.95
  -9  -3   5  103.73    9.04
  -9   3   5  106.11    7.00
  -9  -3   5   95.52    9.10
  -9  -3   4    2.71    2.49
  -9   3   4    3.13    2.22
  -9   3   4    4.06    1.94
  -9  -3   4    4.86    2.69
  -9   3   3   25.74    4.61
  -9   3   3   30.52    4.16
  -9  -3   3   29.21    5.09
  -9   3   2   29.76    3.63
  -9   3   2   35.84    5.39
  -9  -3   2   31.21    5.37
  -9   3   2   31.81    4.28
  -9   3   1   39.10    4.15
  -9   3   1   39.84    5.64
  -9   3   1   36.29    4.46
  -9  -3   1   39.01    5.95
  -9   3   0    0.89    1.20
  -9  -3   0   -0.04    1.84
  -9  -3   0   -1.80    2.33
  -9   3   0    1.02    2.12
  -9   3   0    0.71    1.34
  -9  -3   0   -0.13    1.40
  -9   3  -1   28.92    3.71
  -9   3  -1   20.26    3.30
  -9  -3  -1   24.06    4.64
  -9  -3  -1   23.58    4.94
  -9   3  -1   29.18    5.30
  -9   3  -1   21.15    3.30
  -9  -3  -1   24.50    3.49
  -9  -3  -2    0.92    1.67
  -9  -3  -2    3.98    2.57
  -9   3  -2    2.83    1.46
  -9   3  -2    0.57    1.99
  -9   3  -2    1.23    1.19
  -9  -3  -2    2.62    1.77
  -9   3  -3    5.06    1.93
  -9   3  -3    5.12    2.77
   9  -3   3    5.62    1.81
  -9   3  -3    5.47    1.92
  -9  -3  -3    8.32    2.50
  -9   3  -4    3.41    1.95
   9  -3   4    2.42    1.72
  -9   3  -4    0.87    1.53
  -9  -3  -4   -0.98    1.88
  -9   3  -5   36.61    4.40
   9  -3   5   31.13    4.23
  -9   3  -5   40.25    4.69
  -9  -3  -5   30.85    3.98
  -9   3  -6    5.87    1.92
   9  -3   6    2.96    1.76
  -9   3  -6    7.69    2.76
  -9  -3  -6    3.07    1.72
  -9   3  -7   38.83    4.25
   9  -3   7   39.18    4.21
  -9   3  -7   45.68    5.04
  -9  -3  -7   36.16    4.02
  -9   3  -8    0.40    1.29
  -9   3  -8    2.47    1.71
  -9  -3  -8    1.80    1.64
   9  -3   8    0.54    1.21
  -9   3  -8    2.67    2.09
  -9  -3  -8    2.12    1.90
  -9   3  -9    7.74    2.07
  -9  -3  -9    7.21    2.27
  -9   3  -9    4.55    1.54
  -9  -3  -9    3.89    1.72
  -9  -3 -10    5.78    1.69
  -9   3 -10    2.87    1.07
  -9  -3 -11    1.43    0.92
  -9   3 -11    1.91    0.83
  -9   5  17   -3.43    1.17
  -9  -5  17    0.27    0.75
  -9  -5  17    1.02    1.03
  -9  -5  17   -2.95    1.09
  -9   5  16    2.67    1.26
  -9  -5  16    5.21    1.60
  -9  -5  16    3.38    1.74
  -9  -5  16    2.00    1.13
  -9   5  15   -1.58    1.67
  -9  -5  15    1.48    1.37
  -9  -5  15    2.25    2.03
  -9  -5  15   -0.51    1.26
  -9   5  14    1.48    1.25
  -9   5  14   -0.55    1.66
  -9  -5  14    4.43    2.01
  -9  -5  14    6.23    2.66
  -9  -5  14    1.94    1.48
  -9   5  13    1.74    1.57
  -9   5  13   -0.08    1.79
  -9  -5  13   -0.68    2.36
  -9  -5  13    0.44    1.33
  -9   5  12    8.11    2.25
  -9   5  12    9.31    2.75
  -9  -5  12    8.06    2.12
  -9   5  11    8.01    2.50
  -9   5  11    6.88    2.44
  -9  -5  11    8.58    2.44
  -9   5  11   10.98    2.72
  -9  -5  11    4.38    1.99
  -9   5  10   22.92    3.43
  -9   5  10   25.48    3.67
  -9   5  10   24.71    3.53
  -9   5   9   17.71    3.26
  -9   5   9   10.76    2.77
  -9   5   9   14.81    3.02
  -9  -5   9   13.44    4.21
  -9   5   8   67.26    6.23
  -9   5   8   64.79    5.85
  -9  -5   8   68.02    8.36
  -9   5   8   59.15    5.38
  -9  -5   8   80.59    6.77
  -9   5   7    0.43    1.62
  -9  -5   7    1.80    2.57
  -9   5   7   -0.63    1.89
  -9   5   7    2.03    1.64
  -9  -5   7    1.25    2.06
  -9   5   6   47.02    5.08
  -9   5   6   33.94    5.04
  -9   5   6   44.57    4.99
  -9   5   6   40.16    4.38
  -9  -5   6   43.28    4.90
  -9  -5   6   36.24    5.88
  -9   5   5    4.71    2.03
  -9  -5   5   11.10    3.57
  -9   5   5   10.14    3.07
  -9   5   5    8.21    2.19
  -9   5   5   10.50    2.70
  -9  -5   5   11.53    2.84
  -9   5   4   20.74    3.15
  -9  -5   4   26.76    5.00
  -9   5   4   23.88    4.40
  -9   5   4   25.44    3.72
  -9   5   3   52.75    5.07
  -9   5   3   66.33    5.93
  -9  -5   3   67.37    8.11
  -9   5   2  103.75    7.52
  -9   5   2   94.37    6.43
  -9  -5   2   93.61    9.36
  -9   5   1   70.32    5.49
  -9  -5   1   73.70    8.22
  -9   5   1   56.43    5.62
  -9  -5   1   77.42    8.59
  -9   5   0   56.10    5.06
  -9  -5   0   51.04    7.03
  -9   5   0   49.34    5.33
  -9  -5   0   51.11    5.15
  -9  -5   0   59.17    7.72
  -9   5  -1    9.62    2.34
  -9  -5  -1    9.41    3.65
  -9  -5  -1    6.84    3.30
  -9   5  -1    5.03    1.97
  -9  -5  -1    7.34    2.27
  -9   5  -2    3.59    1.79
  -9  -5  -2    2.40    1.99
  -9  -5  -2    2.63    1.85
  -9   5  -2    1.51    1.51
  -9  -5  -2    2.99    1.85
  -9   5  -3   52.99    5.28
   9  -5   3   44.25    4.74
  -9  -5  -3   48.88    4.88
  -9   5  -4    5.02    1.98
   9  -5   4    4.38    1.67
  -9   5  -4    2.87    1.52
  -9  -5  -4    5.00    1.90
  -9  -5  -5    1.57    1.46
  -9   5  -5    4.79    2.12
   9  -5   5    4.52    1.98
  -9   5  -5    1.61    1.56
  -9  -5  -5    2.63    1.82
  -9   5  -6   51.51    4.68
  -9  -5  -6   48.60    4.85
   9  -5   6   55.45    5.09
  -9   5  -6   46.42    4.78
  -9  -5  -6   52.92    4.85
  -9   5  -6   44.14    4.29
  -9   5  -7    2.41    1.45
  -9   5  -7    1.16    1.49
  -9  -5  -7    3.00    1.76
   9  -5   7    3.07    1.55
  -9  -5  -7    4.03    2.14
  -9   5  -8   54.15    4.43
  -9  -5  -8   55.91    4.92
   9  -5   8   55.10    4.52
  -9  -5  -8   58.03    4.72
  -9   5  -8   53.30    4.36
  -9   5  -9    2.36    1.21
  -9   5  -9    3.64    1.53
  -9  -5  -9    2.73    1.48
  -9   5 -10   12.10    1.72
  -9  -5 -10   13.70    2.02
  -9  -5 -11   -0.14    0.61
  -9  -7  17   -0.55    0.69
  -9   7  16   -0.28    0.70
  -9   7  16   -3.30    1.27
  -9  -7  16    0.37    1.28
  -9  -7  16   -1.88    0.93
  -9   7  15   -0.86    1.25
  -9   7  15   -1.86    1.52
  -9  -7  15    0.13    1.63
  -9  -7  15   -3.27    1.34
  -9   7  14    2.25    1.52
  -9   7  14    0.05    1.46
  -9  -7  14    3.86    2.36
  -9  -7  14    0.04    1.06
  -9   7  13   -0.89    1.54
  -9   7  13   -2.76    2.40
  -9   7  12   25.30    3.58
  -9   7  12   24.23    3.58
  -9   7  11    1.89    1.89
  -9   7  11   -0.60    2.14
  -9   7  10   21.34    3.48
  -9   7  10   16.21    3.14
  -9   7   9   -0.79    1.80
  -9   7   9   -0.78    1.79
  -9   7   9    0.65    1.41
  -9   7   8    1.89    1.91
  -9   7   8    0.35    2.34
  -9   7   8    2.32    1.53
  -9  -7   8    6.46    2.58
  -9   7   7    0.52    1.64
  -9   7   7   -3.76    2.78
  -9   7   7   -1.87    1.76
  -9  -7   7   -0.45    1.68
  -9   7   6   45.18    5.27
  -9   7   6   31.61    4.17
  -9   7   6   35.34    4.17
  -9  -7   6   46.26    5.02
  -9   7   5    5.97    1.98
  -9   7   5    5.10    2.41
  -9   7   5    4.50    1.88
  -9   7   4   71.37    6.19
  -9   7   4   71.17    5.93
  -9  -7   4   76.61    8.75
  -9   7   3   -2.38    2.19
  -9   7   3   -0.82    1.27
  -9   7   2   14.07    2.86
  -9  -7   2   16.21    4.42
  -9   7   2   10.72    2.80
  -9   7   1    5.51    2.10
  -9  -7   1    6.68    3.43
  -9  -7   1    5.51    2.96
  -9   7   1    3.98    1.86
  -9  -7   1    5.27    1.85
  -9   7   0  198.00    9.18
  -9  -7   0  185.95   13.44
  -9   7   0  196.91   10.45
  -9  -7   0  192.73    9.37
  -9  -7   0  185.10   13.62
  -9   7  -1    7.17    2.56
  -9  -7  -1    9.59    3.32
  -9   7  -1   10.51    2.91
  -9  -7  -1    9.66    2.48
  -9   7  -2  142.63    7.86
  -9   7  -2  146.75    8.60
  -9  -7  -2  137.13    7.79
  -9   7  -3    0.41    1.51
   9  -7   3   -1.26    2.08
  -9  -7  -3    0.44    1.53
  -9  -7  -4   11.84    2.88
  -9   7  -4   12.22    2.72
   9  -7   4   11.73    2.74
  -9  -7  -4   10.09    2.59
  -9  -7  -5    2.22    1.69
  -9   7  -5    1.80    1.75
   9  -7   5    1.51    1.82
  -9  -7  -5   -1.03    1.74
  -9   7  -6   16.88    2.54
  -9   7  -6   23.49    3.44
  -9  -7  -6   24.74    3.53
   9  -7   6   24.53    3.57
  -9  -7  -6   22.53    3.19
  -9   7  -7   -1.09    1.19
  -9  -7  -7   -0.35    1.30
  -9   7  -7   -0.15    1.53
   9  -7   7    0.11    1.34
  -9  -7  -7   -2.02    1.66
  -9   7  -8   11.96    1.99
  -9   7  -8   16.22    2.48
  -9  -7  -8   14.64    2.44
   9  -7   8   21.45    2.84
  -9  -7  -8   18.30    2.53
  -9   7  -9   -0.24    0.83
  -9  -7  -9   -0.29    1.10
  -9  -7 -10    1.15    0.83
  -9  -9  16    3.19    0.99
  -9   9  15    0.85    0.94
  -9  -9  15    1.50    1.24
  -9   9  14   -0.09    1.24
  -9  -9  14    1.21    1.50
  -9   9  13   -0.17    1.51
  -9  -9  13    2.02    1.67
  -9   9  12    9.74    2.41
  -9   9  12    1.35    1.68
  -9   9  11    1.34    1.91
  -9   9  11   -6.19    2.09
  -9   9  10   18.19    3.27
  -9   9  10    9.63    1.97
  -9   9   9    0.97    1.77
  -9   9   8   -0.12    1.80
  -9  -9   8    3.49    2.39
  -9   9   7    0.31    1.76
  -9  -9   7    0.35    1.64
  -9   9   6   14.48    3.11
  -9   9   5    2.59    2.06
  -9   9   4   15.97    3.22
  -9   9   3   41.82    4.84
  -9   9   3   41.69    5.39
  -9   9   2   97.42    6.98
  -9   9   2  106.82    7.86
  -9  -9   2  110.35    7.18
  -9   9   1    6.33    2.05
  -9   9   1    5.23    2.26
  -9  -9   1    6.83    2.05
  -9   9   0   52.61    5.18
  -9   9   0   42.75    4.91
  -9  -9   0   46.56    4.50
  -9   9  -1    2.18    1.63
  -9   9  -1    1.74    1.63
  -9  -9  -1    1.65    1.44
  -9   9  -2   27.05    3.50
   9  -9   2   18.86    3.18
  -9   9  -2   21.40    3.43
  -9  -9  -2   24.95    3.16
  -9   9  -3   22.68    3.49
   9  -9   3   24.98    3.89
  -9  -9  -3   25.26    3.15
  -9   9  -4   42.12    4.39
  -9  -9  -4   41.57    3.84
  -9  -9  -5    2.11    1.29
  -9   9  -5    4.15    1.99
   9  -9   5    6.41    2.27
  -9  -9  -5    3.41    1.52
  -9   9  -6   19.46    2.91
   9  -9   6   18.68    3.02
  -9   9  -7    2.09    1.11
  -9  -9  -7   -0.24    1.11
  -9   9  -7    1.30    1.17
  -9   9  -8   26.77    2.68
  -9  -9  -8   20.07    2.35
  -9   9  -8   20.44    2.11
  -9   9  -9    1.46    0.93
  -9  11  14   -0.47    0.91
  -9 -11  14    1.17    0.93
  -9  11  13   11.16    2.02
  -9 -11  13    6.70    1.59
  -9  11  12    5.40    1.78
  -9 -11  12    3.75    1.52
  -9  11  11    2.27    1.65
  -9 -11  11    4.83    1.82
  -9  11  10    3.91    2.01
  -9 -11  10    4.71    1.85
  -9 -11  10    6.21    1.82
  -9  11   9   -0.99    1.75
  -9 -11   9    1.65    1.51
  -9  11   8    2.52    1.97
  -9  11   7    0.53    1.87
  -9  11   6    1.37    1.78
  -9  11   5   21.46    3.53
  -9  11   4    3.17    2.21
  -9  11   4    1.27    1.87
  -9  11   3    4.45    2.29
  -9  11   3    3.95    2.64
  -9  11   2    1.73    1.91
  -9  11   2    2.69    2.22
  -9  11   1    8.41    2.05
  -9  11   1    7.66    2.86
  -9  11   0    4.72    1.96
  -9  11   0    8.27    2.66
  -9  11  -1   16.48    2.66
  -9  11  -1   13.63    2.89
  -9  11  -2   -2.90    2.31
   9 -11   2   -2.27    1.77
   9 -11   2   -1.11    2.12
  -9  11  -3   16.34    2.86
   9 -11   3   14.57    2.63
   9 -11   3   20.99    3.35
  -9  11  -4    0.76    1.46
   9 -11   4    1.13    1.06
   9 -11   4    3.89    2.02
  -9  11  -5    3.25    1.42
   9 -11   5    7.85    2.09
  -9  11  -6    3.13    1.16
   9 -11   6    6.38    1.83
  -9  11  -7    3.41    0.98
  -9  11  -7    4.17    1.12
  -9  11  -8   -0.85    0.81
  -9  13  13    9.86    1.36
  -9  13  12    4.42    1.30
  -9  13  11   15.01    2.18
  -9  13  10    4.04    1.61
  -9  13   9    4.59    1.74
  -9  13   8   -0.11    1.49
  -9  13   7   19.01    2.86
  -9  13   6    1.79    1.87
  -9  13   5    5.57    2.10
  -9  13   5    3.29    2.03
  -9  13   4    1.87    1.70
  -9  13   4    1.63    1.76
  -9  13   3    3.41    1.55
  -9  13   3    3.74    1.95
  -9  13   2   15.25    2.52
  -9  13   2    9.65    2.68
  -9  13   1   17.01    2.53
  -9  13   1   18.54    3.42
  -9  13   0    6.06    2.38
   9 -13   0    1.85    1.18
  -9  13  -1   12.11    2.68
   9 -13   1    7.03    2.11
   9 -13   1    9.05    2.07
  -9  13  -2    3.47    1.86
   9 -13   2    2.44    1.33
   9 -13   2    2.86    1.40
  -9  13  -3   32.95    3.61
   9 -13   3   24.75    3.02
   9 -13   3   25.83    2.94
   9 -13   4   13.06    1.90
   9 -13   4   18.30    2.24
  -9  13  -5    9.64    1.70
   9 -13   5    9.48    1.46
  -9  13  -6    0.83    0.77
  -9  15  10   -0.63    0.65
  -9  15  10    0.11    0.54
  -9  15   9    6.91    1.27
  -9  15   9    5.75    1.31
  -9  15   8   -0.31    0.81
  -9  15   8   -0.23    0.82
  -9  15   7    9.37    1.57
  -9  15   7    8.10    1.75
  -9  15   6    0.26    0.81
  -9  15   6    0.39    1.13
  -9  15   5    8.55    1.48
  -9  15   5   10.10    2.07
  -9  15   4    3.89    1.52
  -9  15   3   16.95    2.59
  -9  15   2    5.60    1.84
  -9  15   1    6.73    1.79
  -9  15   0   13.38    2.27
   9 -15   0   11.34    2.25
  -9  15  -1    3.12    1.30
   9 -15   1    3.23    1.33
  -9  15  -2   13.47    1.94
   9 -15   2   11.73    1.81
  -9  15  -3    4.25    1.09
  -9  17   5    9.07    1.25
  -9  17   4    0.36    0.54
  -9  17   3    5.56    1.01
   9 -17  -3    5.17    1.08
  -9  17   2    1.32    0.63
   9 -17  -2    1.24    0.66
 -10   0  18    6.19    1.16
 -10   0  17   -0.98    1.11
 -10   0  16   27.98    3.27
 -10   0  16   22.53    2.63
 -10   0  15    2.63    1.94
 -10   0  15    0.43    1.41
 -10   0  14   26.23    3.80
 -10   0  14   22.50    3.39
 -10   0  13    2.36    2.17
 -10   0  13    1.51    1.91
 -10   0  12    7.56    2.60
 -10   0  12   10.85    2.85
 -10   0  12    3.05    1.52
 -10   0  11    1.71    2.08
 -10   0  11    0.54    1.88
 -10   0  10    5.31    2.39
 -10   0  10    7.31    2.54
 -10   0   9   -0.37    1.62
 -10   0   9    0.41    1.82
 -10   0   9    0.56    2.08
 -10   0   8    1.90    2.05
 -10   0   8    0.04    1.69
 -10   0   8   -0.26    1.72
 -10   0   8    0.41    2.07
 -10   0   7    1.24    2.13
 -10   0   7   -2.07    1.84
 -10   0   7   -1.59    1.82
 -10   0   7   -1.71    2.04
 -10   0   6    5.80    3.06
 -10   0   6    0.16    2.02
 -10   0   6    1.33    1.63
 -10   0   6    2.99    2.35
 -10   0   5    0.00    1.21
 -10   0   5    2.06    2.57
 -10   0   5   -2.91    2.11
 -10   0   5    1.54    1.93
 -10   0   5    0.68    1.54
 -10   0   4  105.02    9.83
 -10   0   4   86.87    6.34
 -10   0   4  117.01    7.96
 -10   0   3    1.76    1.52
 -10   0   3    0.97    2.64
 -10   0   3    1.66    1.78
 -10   0   2  191.57   13.32
 -10   0   2  201.75    9.37
 -10   0   2  178.65    9.69
 -10   0   1    1.31    1.79
 -10   0   1   -0.95    2.35
 -10   0   1   -2.07    1.70
 -10   0   1   -0.03    1.47
 -10   0   0  122.61   10.78
 -10   0   0  126.88    7.68
 -10   0   0  132.51    8.35
 -10   0  -1   -0.91    1.88
 -10   0  -1    1.10    1.71
 -10   0  -2   95.33    6.77
  10   0   3    0.35    0.90
 -10   0  -3    0.10    1.80
  10   0   4    2.85    1.39
 -10   0  -4    4.70    2.02
 -10   0  -5   -0.53    1.16
  10   0   5    0.62    1.16
 -10   0  -5    1.62    1.78
 -10   0  -6    7.15    2.19
  10   0   6    3.84    1.54
 -10   0  -6    7.99    2.47
 -10   0  -7    1.54    1.95
 -10   0  -8   25.17    3.32
 -10   0  -9   -0.13    1.03
 -10   0 -10    9.08    1.52
 -10  -2  17    0.74    1.05
 -10  -2  17    1.77    0.92
 -10   2  16    4.28    1.61
 -10  -2  16    7.09    1.97
 -10  -2  16    2.73    1.55
 -10   2  15   -0.18    1.64
 -10  -2  15    1.58    1.88
 -10   2  15    1.47    1.25
 -10  -2  15   -0.18    1.70
 -10  -2  15   -5.02    1.90
 -10   2  14    0.70    1.81
 -10  -2  14    3.88    2.06
 -10   2  14    1.79    1.49
 -10  -2  14   -0.13    1.88
 -10  -2  14   -2.77    1.92
 -10   2  13    1.48    2.12
 -10  -2  13    4.73    2.29
 -10   2  13   -0.17    1.59
 -10  -2  13    5.15    2.47
 -10  -2  13   -1.83    1.83
 -10   2  12    4.43    2.30
 -10  -2  12    3.75    2.34
 -10   2  12   -2.49    1.98
 -10  -2  12    2.17    2.18
 -10  -2  12   -2.62    1.96
 -10   2  11   13.34    3.12
 -10  -2  11   15.48    3.36
 -10   2  11   10.07    2.90
 -10  -2  11   15.15    3.38
 -10  -2  11    5.18    1.68
 -10   2  10   -0.23    1.72
 -10  -2  10    2.12    2.01
 -10   2  10    0.86    1.72
 -10  -2  10    2.58    2.34
 -10  -2  10   -2.74    1.87
 -10   2   9    3.89    1.93
 -10   2   9    3.67    2.04
 -10  -2   9    4.18    2.01
 -10   2   9    2.61    2.01
 -10  -2   9    4.52    2.28
 -10  -2   9   -0.14    2.22
 -10   2   8   10.32    2.84
 -10  -2   8    4.58    2.62
 -10   2   8    3.59    1.96
 -10  -2   8    2.65    1.50
 -10   2   8    8.62    2.62
 -10  -2   8    6.67    2.41
 -10  -2   8    4.76    2.97
 -10   2   7    3.60    2.03
 -10  -2   7    1.71    2.15
 -10   2   7    1.73    2.01
 -10   2   7   -1.71    2.33
 -10  -2   7   -0.16    1.62
 -10   2   7    4.35    2.18
 -10  -2   7    0.89    2.09
 -10  -2   7    0.01    1.63
 -10   2   7    2.50    2.41
 -10   2   6    2.63    1.86
 -10  -2   6    3.76    3.04
 -10   2   6    5.15    2.71
 -10   2   6    0.96    1.84
 -10   2   6    3.65    1.93
 -10  -2   6    2.34    1.75
 -10  -2   6    3.51    2.22
 -10   2   6    2.92    2.23
 -10   2   5   -0.15    1.62
 -10  -2   5   -0.42    2.50
 -10   2   5    3.74    2.49
 -10   2   5   -2.09    2.14
 -10   2   5    0.73    2.18
 -10  -2   5    0.91    1.51
 -10  -2   5    0.16    1.50
 -10   2   4    4.41    2.18
 -10  -2   4    1.80    2.58
 -10   2   4    3.24    2.54
 -10   2   4    4.48    2.39
 -10  -2   4    3.65    2.01
 -10   2   3   21.35    3.53
 -10  -2   3   15.09    3.76
 -10   2   3   18.06    4.23
 -10   2   3   21.56    3.81
 -10  -2   3   14.22    2.97
 -10   2   2   37.14    4.48
 -10   2   2   31.29    5.30
 -10  -2   2   27.93    5.37
 -10   2   2   33.39    4.68
 -10  -2   2   22.62    3.49
 -10   2   2   26.02    3.97
 -10   2   1   19.83    3.28
 -10  -2   1   17.39    4.36
 -10   2   1   21.76    4.65
 -10   2   1   20.27    3.83
 -10   2   1   19.79    3.65
 -10  -2   1   19.34    3.20
 -10   2   0    2.67    1.73
 -10  -2   0    1.01    2.56
 -10   2   0    2.67    2.24
 -10   2   0    2.70    1.76
 -10  -2   0    0.59    1.69
 -10  -2  -1    3.18    2.94
 -10   2  -1   -3.23    2.57
 -10   2  -1    1.35    1.78
 -10  -2  -1    0.07    1.50
 -10   2  -2    2.63    1.45
  10  -2   2    0.92    1.42
 -10   2  -2    0.88    1.64
 -10  -2  -2    2.91    1.78
 -10   2  -3   13.06    2.72
  10  -2   3   12.12    2.70
 -10   2  -3   11.75    2.59
 -10  -2  -3   12.12    2.48
 -10   2  -4    6.63    1.96
  10  -2   4    6.67    2.16
 -10   2  -4    7.74    2.48
 -10  -2  -4    4.32    1.90
 -10   2  -5    6.16    1.96
  10  -2   5    5.63    1.83
 -10   2  -5    7.20    2.38
 -10  -2  -5    3.54    1.82
 -10   2  -6    2.79    1.64
  10  -2   6    4.08    1.60
 -10   2  -6    6.35    2.79
 -10  -2  -6    2.97    1.92
 -10   2  -7   16.52    2.74
  10  -2   7   15.56    2.45
 -10  -2  -7   20.02    3.21
 -10   2  -7   21.70    3.33
 -10   2  -8    6.77    1.86
 -10  -2  -8    5.21    1.56
 -10  -2  -8    4.65    1.82
 -10  -2  -9    1.73    1.23
 -10   2  -9   -0.02    1.00
 -10  -2 -10    1.63    0.91
 -10   2 -10    2.26    0.96
 -10   4  17    1.29    0.84
 -10  -4  17   -0.47    0.68
 -10   4  16   -0.72    1.46
 -10  -4  16    1.15    1.18
 -10  -4  16    2.92    1.55
 -10   4  15   -0.06    1.39
 -10  -4  15    3.10    1.54
 -10  -4  15    2.31    1.71
 -10   4  14   10.72    2.40
 -10  -4  14   15.47    2.63
 -10  -4  14   14.32    3.16
 -10  -4  14    7.21    1.76
 -10   4  13    9.18    1.99
 -10   4  13   10.32    2.68
 -10  -4  13   13.60    2.64
 -10   4  13   10.60    2.36
 -10  -4  13   16.97    3.57
 -10  -4  13    6.19    1.59
 -10   4  12   33.11    3.60
 -10   4  12   37.92    4.61
 -10  -4  12   37.68    4.16
 -10   4  12   34.27    4.08
 -10  -4  12   42.17    5.02
 -10  -4  12   23.54    3.16
 -10   4  11    9.95    2.53
 -10   4  11    7.75    2.36
 -10  -4  11    8.77    2.40
 -10   4  11   11.54    2.91
 -10  -4  11    7.99    3.01
 -10  -4  11    2.10    1.20
 -10   4  10    2.38    1.77
 -10   4  10    1.46    2.16
 -10  -4  10    1.45    1.57
 -10   4  10    2.95    2.08
 -10  -4  10    4.19    2.38
 -10   4   9    9.85    2.64
 -10   4   9    6.94    2.15
 -10   4   9   10.87    2.97
 -10  -4   9    9.79    2.81
 -10   4   8    1.95    1.67
 -10  -4   8    6.07    3.01
 -10   4   8    1.78    2.06
 -10   4   8    3.68    2.21
 -10  -4   8    5.80    2.74
 -10  -4   8    2.02    2.15
 -10   4   7   31.93    4.54
 -10  -4   7   28.71    5.59
 -10   4   7   26.97    4.23
 -10   4   7   29.12    4.08
 -10  -4   7   32.91    4.51
 -10  -4   7   25.89    5.17
 -10   4   6    5.86    2.48
 -10  -4   6    2.12    2.44
 -10   4   6    4.47    2.24
 -10   4   6    0.93    2.20
 -10   4   6    4.28    2.28
 -10  -4   6    2.36    1.74
 -10   4   5    3.57    2.31
 -10  -4   5    2.98    2.49
 -10   4   5    4.73    2.64
 -10   4   5    6.28    2.62
 -10  -4   5    2.25    1.94
 -10   4   4   45.84    5.04
 -10   4   4   52.30    6.66
 -10   4   4   50.58    5.49
 -10  -4   4   39.40    4.50
 -10  -4   4   44.31    6.57
 -10   4   3   36.00    4.39
 -10   4   3   33.23    5.49
 -10   4   3   45.28    5.35
 -10  -4   3   35.03    6.12
 -10   4   2   26.73    3.85
 -10  -4   2   21.71    5.09
 -10   4   2   22.26    4.73
 -10   4   2   24.11    4.00
 -10   4   1   28.32    3.84
 -10  -4   1   21.44    4.93
 -10   4   1   19.71    4.51
 -10  -4   1   27.80    3.89
 -10   4   0    3.20    1.86
 -10  -4   0    0.86    2.18
 -10   4   0    1.85    1.13
 -10   4   0    6.36    3.26
 -10   4   0    2.17    1.33
 -10  -4   0    2.53    1.98
 -10   4  -1    6.33    2.45
 -10   4  -1    7.16    2.21
 -10   4  -1    9.11    2.39
 -10  -4  -1    4.62    2.13
 -10   4  -2   22.78    3.69
  10  -4   2   19.09    3.36
 -10  -4  -2   21.44    3.47
 -10   4  -2   19.80    3.28
 -10   4  -3   16.19    3.02
  10  -4   3   15.48    3.02
 -10   4  -3   14.08    2.85
 -10  -4  -3   10.22    2.51
 -10   4  -4   15.63    2.93
  10  -4   4   12.54    2.77
 -10   4  -4    9.16    2.43
 -10  -4  -4   13.11    2.80
 -10   4  -5    5.76    1.85
  10  -4   5    8.23    2.26
 -10   4  -5    3.89    1.67
 -10  -4  -5    3.64    1.91
 -10   4  -6   52.37    4.60
 -10  -4  -6   46.66    4.51
  10  -4   6   50.44    4.48
 -10   4  -6   53.26    5.00
 -10  -4  -6   42.11    4.16
 -10   4  -7   31.59    3.55
 -10  -4  -7   32.13    3.75
  10  -4   7   32.98    3.41
 -10  -4  -7   32.06    3.52
 -10   4  -8   29.01    3.11
 -10  -4  -8   29.88    3.32
 -10  -4  -8   29.35    3.12
 -10  -4  -9    3.23    1.28
 -10  -4 -10   10.99    1.40
 -10   6  16   -4.77    1.52
 -10  -6  16    1.15    1.11
 -10   6  15   -0.99    1.49
 -10  -6  15    0.97    1.60
 -10   6  14   -1.25    1.27
 -10   6  14    1.17    1.73
 -10  -6  14    2.93    1.88
 -10   6  13   21.84    2.97
 -10   6  13   17.99    2.90
 -10  -6  13   27.65    3.93
 -10   6  12   -0.82    1.28
 -10   6  12   -2.76    2.22
 -10  -6  12    2.24    2.04
 -10   6  11   25.67    3.47
 -10   6  11   21.93    3.49
 -10   6  11   24.19    3.41
 -10  -6  11   25.25    4.10
 -10   6  10   -0.49    1.55
 -10   6  10    0.43    1.87
 -10   6  10    1.07    1.53
 -10  -6  10    3.63    2.40
 -10   6   9    7.72    2.36
 -10   6   9    5.65    1.89
 -10   6   9    7.54    2.20
 -10  -6   9   12.71    3.21
 -10   6   8    1.53    1.74
 -10   6   8   -0.61    2.66
 -10   6   8   -1.97    2.01
 -10  -6   8   -3.35    2.21
 -10   6   7   35.44    4.50
 -10   6   7   25.38    3.63
 -10   6   7   28.76    3.94
 -10  -6   7   37.40    4.66
 -10   6   6    3.35    2.33
 -10   6   6   -0.87    1.56
 -10  -6   6    1.32    1.55
 -10   6   5  110.53    7.83
 -10   6   5   80.92    8.29
 -10   6   5  104.99    7.30
 -10  -6   5   92.16    6.83
 -10  -6   5   86.30    9.56
 -10   6   4    7.22    2.69
 -10  -6   4    7.53    3.70
 -10   6   4    8.01    2.90
 -10   6   4    8.22    2.77
 -10   6   3   63.33    5.79
 -10   6   3   73.91    8.08
 -10   6   3   67.69    6.24
 -10  -6   3   88.58    9.89
 -10   6   2   56.55    5.28
 -10   6   2   63.71    7.64
 -10   6   2   58.72    5.59
 -10   6   1   20.65    3.39
 -10   6   1   15.45    3.12
 -10  -6   1   15.82    3.07
 -10   6   0   31.93    4.03
 -10   6   0   34.58    4.40
 -10  -6   0   33.38    4.27
 -10   6  -1   32.80    3.98
 -10   6  -1   26.51    4.04
 -10  -6  -1   28.48    3.88
 -10   6  -2    5.30    2.24
  10  -6   2   -0.75    2.00
 -10  -6  -2    0.62    1.47
 -10  -6  -3    3.40    2.00
 -10   6  -3    5.51    2.02
  10  -6   3    3.89    1.84
 -10  -6  -3    3.56    1.93
 -10  -6  -4   -0.69    1.38
 -10   6  -4    1.57    1.52
  10  -6   4    1.11    1.42
 -10  -6  -4    0.50    1.41
 -10   6  -5   27.87    3.47
 -10  -6  -5   28.40    3.57
  10  -6   5   30.39    3.83
 -10  -6  -5   24.07    3.18
 -10  -6  -6    1.21    1.57
 -10   6  -6    0.18    1.25
  10  -6   6    2.06    1.52
 -10  -6  -6    0.18    1.37
 -10   6  -7   30.90    3.16
 -10  -6  -7   29.58    3.25
  10  -6   7   31.47    3.24
 -10  -6  -7   29.49    3.20
 -10   6  -8   10.61    1.82
 -10  -6  -8    7.07    1.71
 -10   6  -9   10.25    1.40
 -10  -6  -9    9.38    1.41
 -10  -8  16    0.71    0.75
 -10   8  15   -0.45    0.87
 -10  -8  15    0.46    1.07
 -10   8  14   -0.06    1.00
 -10  -8  14    2.52    1.55
 -10   8  13   10.35    2.18
 -10  -8  13   10.95    2.38
 -10   8  12    0.78    1.50
 -10  -8  12    1.03    1.70
 -10   8  11   11.63    2.63
 -10   8  11    3.82    1.73
 -10  -8  11   10.88    2.74
 -10   8  10    2.76    1.87
 -10  -8  10    4.46    2.33
 -10   8   9    1.35    1.96
 -10  -8   9    4.10    2.03
 -10   8   8   -0.27    1.83
 -10  -8   8    0.83    1.66
 -10   8   7    2.44    2.02
 -10  -8   7    2.21    2.06
 -10   8   6    4.33    2.47
 -10   8   6    2.28    1.66
 -10   8   5   71.88    6.30
 -10   8   5   56.92    5.63
 -10   8   4    3.75    2.12
 -10   8   4    3.72    2.22
 -10   8   3  193.73    9.72
 -10   8   3  203.73   10.41
 -10   8   2   19.13    3.26
 -10   8   2   26.00    3.98
 -10  -8   2   25.61    3.90
 -10   8   1    1.38    1.63
 -10   8   1    0.71    1.47
 -10  -8   1    5.13    2.11
 -10   8   0    1.56    1.62
 -10   8   0   -0.61    1.75
 -10  -8   0    2.86    1.76
 -10   8  -1   14.90    2.81
 -10   8  -1    9.69    2.40
 -10  -8  -1   13.87    2.85
 -10   8  -2   13.41    2.80
  10  -8   2   13.64    2.88
 -10  -8  -2   14.87    2.55
 -10   8  -3   18.77    3.10
  10  -8   3   22.81    3.58
 -10  -8  -3   19.84    3.01
 -10   8  -4   -0.80    1.34
  10  -8   4    1.06    1.64
 -10  -8  -4    0.80    1.33
 -10   8  -5   34.21    3.64
 -10  -8  -5   23.84    2.89
  10  -8   5   40.06    4.08
 -10  -8  -5   28.17    3.12
 -10  -8  -6   -0.58    1.06
 -10   8  -6   -1.20    1.43
  10  -8   6    2.13    1.47
 -10  -8  -6   -0.24    1.03
 -10   8  -7    8.73    1.64
  10  -8   7   11.57    1.98
 -10   8  -8    3.74    1.10
 -10  10  14    1.31    0.84
 -10 -10  14    0.91    0.87
 -10  10  13    5.18    1.59
 -10 -10  13    5.69    1.62
 -10  10  12   11.73    2.28
 -10 -10  12   12.55    2.15
 -10  10  11    2.32    1.55
 -10 -10  11    2.98    1.66
 -10  10  10    6.27    2.19
 -10 -10  10    8.28    2.12
 -10  10   9    1.63    1.84
 -10 -10   9    0.02    1.58
 -10  10   8    4.03    2.17
 -10  10   7    2.70    1.94
 -10  10   6    2.97    2.04
 -10  10   6    3.53    1.72
 -10  10   5   10.63    2.75
 -10  10   5    7.13    2.40
 -10  10   4   27.42    3.92
 -10  10   4   21.03    3.49
 -10  10   3   31.54    4.14
 -10  10   3   26.71    4.17
 -10 -10   3   25.72    3.39
 -10  10   2   13.08    2.93
 -10  10   2   10.25    2.87
 -10 -10   2   10.35    2.33
 -10  10   1    9.30    2.07
 -10  10   1    8.81    2.70
 -10 -10   1    9.59    2.01
 -10  10   0    0.09    1.62
 -10  10   0    1.72    1.44
 -10 -10   0    2.76    1.42
 -10  10  -1    7.20    2.26
  10 -10   1    2.38    1.95
 -10  10  -2    3.86    2.00
  10 -10   2    5.74    1.51
 -10  10  -3    8.05    1.88
  10 -10   3   13.71    2.76
 -10  10  -4   17.44    2.49
  10 -10   4   26.16    3.39
 -10  10  -5    3.17    1.17
  10 -10   5    8.89    2.06
 -10  10  -6   14.56    1.99
  10 -10   6   21.84    2.55
 -10  10  -7    0.14    0.64
 -10  12  13    3.25    0.94
 -10  12  12    4.36    1.26
 -10  12  11    2.96    1.27
 -10  12  11    2.31    0.97
 -10  12  10    1.09    1.29
 -10  12  10   -1.10    1.00
 -10  12   9   -0.62    1.36
 -10  12   9   -0.03    0.98
 -10  12   8    1.73    1.44
 -10  12   8    0.21    1.06
 -10  12   7    0.65    1.41
 -10  12   7    2.11    1.33
 -10  12   6    3.35    1.77
 -10  12   6    0.48    1.40
 -10  12   5    2.53    1.73
 -10  12   5    1.08    1.46
 -10  12   4   -2.14    1.76
 -10  12   4    0.51    1.47
 -10  12   3    6.29    2.07
 -10  12   3    4.08    1.96
 -10  12   2    1.67    1.41
 -10  12   2    1.06    1.63
 -10  12   1    6.21    1.86
 -10  12   1    5.57    2.10
 -10  12   0    1.37    1.56
  10 -12   0    0.00    1.17
  10 -12   0   -1.20    1.83
 -10  12  -1    8.09    2.20
  10 -12   1    4.52    1.57
  10 -12   1    5.34    1.73
 -10  12  -2    7.75    1.94
  10 -12   2    3.55    1.22
  10 -12   2    3.66    1.46
 -10  12  -3   13.62    2.20
  10 -12   3    9.81    1.95
 -10  12  -4   -0.15    0.84
  10 -12   4    1.38    1.02
 -10  12  -5    0.67    0.79
  10 -12   5    0.56    0.63
 -10  14  10    3.65    1.00
 -10  14  10    1.57    0.63
 -10  14   9    2.10    1.00
 -10  14   9    0.52    0.73
 -10  14   8    1.53    0.96
 -10  14   8   -0.53    0.85
 -10  14   7    0.91    0.97
 -10  14   7    0.42    0.86
 -10  14   6    6.39    1.43
 -10  14   6    6.75    1.62
 -10  14   5    2.16    1.11
 -10  14   5    0.35    1.13
 -10  14   4   37.19    2.95
 -10  14   4   42.73    3.70
 -10  14   3    0.17    0.81
 -10  14   3   -0.02    1.18
 -10  14   2   27.70    3.11
  10 -14  -2   17.94    2.14
 -10  14   1    1.76    1.15
  10 -14  -1    2.62    1.24
  10 -14  -1    1.60    0.93
  10 -14   0   36.47    3.16
  10 -14   0   30.70    2.61
 -10  14  -1    4.01    1.21
  10 -14   1    1.93    0.85
  10 -14   1    1.69    0.74
 -10  14  -2   30.73    2.61
  10 -14   2   15.45    1.52
 -10  14  -3    6.59    1.17
 -10  16   6    0.70    0.58
 -10  16   5   -0.31    0.53
 -10  16   4    0.47    0.55
 -10  16   3   -0.24    0.54
 -10  16   2    1.35    0.62
 -11   1  17    5.25    1.27
 -11  -1  17    2.94    0.98
 -11   1  16   -0.92    1.49
 -11  -1  16   -1.11    1.16
 -11  -1  16   -0.08    1.00
 -11   1  15   18.44    2.63
 -11  -1  15   17.96    2.61
 -11  -1  15   20.82    2.85
 -11   1  15   15.60    2.39
 -11   1  14    2.69    1.75
 -11  -1  14    2.72    1.59
 -11   1  14    5.49    1.92
 -11  -1  14    2.07    1.64
 -11   1  13   15.45    2.94
 -11  -1  13   11.19    2.72
 -11   1  13   16.70    3.12
 -11  -1  13   12.99    2.86
 -11   1  12    0.19    1.79
 -11  -1  12   -0.60    1.62
 -11   1  12   -2.85    2.08
 -11  -1  12   -1.16    1.97
 -11   1  11   14.47    2.90
 -11  -1  11   13.51    2.86
 -11   1  11   15.07    3.38
 -11  -1  11   18.16    3.53
 -11  -1  10   -0.19    1.76
 -11   1  10    2.55    2.00
 -11  -1  10    0.04    1.92
 -11   1   9   -0.97    2.22
 -11  -1   9    1.03    1.61
 -11   1   9    5.18    2.65
 -11  -1   9    4.27    2.55
 -11   1   8   10.47    2.68
 -11  -1   8    8.67    2.23
 -11   1   8   18.63    3.81
 -11  -1   8   13.38    3.13
 -11   1   7    0.48    1.28
 -11   1   7   -2.56    2.55
 -11  -1   7    0.84    1.56
 -11   1   7    3.57    2.71
 -11  -1   7    0.16    1.96
 -11   1   6   17.90    3.10
 -11  -1   6   19.93    4.58
 -11   1   6   19.98    4.54
 -11   1   6   17.41    3.09
 -11  -1   6   10.89    2.39
 -11  -1   6   29.64    4.60
 -11   1   6   23.08    4.00
 -11   1   5    9.81    2.56
 -11  -1   5    8.19    3.75
 -11   1   5    9.87    3.48
 -11   1   5   11.00    2.93
 -11  -1   5   11.34    3.18
 -11  -1   4   18.65    3.09
 -11   1   4   23.44    3.80
 -11  -1   4   16.91    4.62
 -11   1   4   21.18    4.76
 -11   1   4   23.32    4.24
 -11  -1   4   20.97    3.80
 -11   1   3   39.18    6.38
 -11  -1   3   46.41    4.72
 -11   1   3   47.17    5.07
 -11   1   3   48.48    5.25
 -11  -1   3   41.65    4.94
 -11  -1   3   42.42    6.67
 -11   1   2   70.18    5.97
 -11   1   2   58.78    5.90
 -11  -1   2   47.04    4.93
 -11   1   2   63.74    6.22
 -11  -1   2   50.83    5.15
 -11  -1   1  112.99    7.37
 -11   1   1  113.73    7.83
 -11  -1   1  123.66    8.06
 -11   1   0   12.87    2.88
 -11  -1   0   17.39    3.30
  11  -1   1   31.16    4.09
 -11   1  -1   38.44    4.50
 -11  -1  -1   38.68    4.57
  11  -1   2    0.91    1.10
 -11   1  -2   -1.52    1.99
 -11  -1  -2    1.19    1.73
  11  -1   3    3.74    1.58
 -11   1  -3   -0.04    2.00
 -11  -1  -3    3.75    1.79
  11  -1   4    2.87    1.40
 -11   1  -4   -0.53    1.69
 -11  -1  -4    0.96    1.67
 -11   1  -5   11.86    2.32
  11  -1   5   10.17    2.01
 -11   1  -5   13.82    2.79
 -11  -1  -5   11.11    2.54
 -11   1  -6   26.27    3.55
 -11  -1  -6   25.82    3.29
 -11  -1  -7   11.65    2.08
 -11  -1  -7   18.22    2.65
 -11   1  -7   17.03    2.72
 -11  -1  -8    9.45    1.84
 -11   1  -8    4.86    1.34
 -11  -1  -9   13.71    1.66
 -11   1  -9   13.75    1.65
 -11   3  17   -2.47    1.09
 -11   3  16   -3.80    1.38
 -11  -3  16   -3.25    1.14
 -11  -3  16   -0.23    1.12
 -11   3  15   -2.51    1.84
 -11  -3  15   -0.75    1.24
 -11  -3  15    0.56    1.39
 -11   3  14   -1.11    1.85
 -11  -3  14    1.11    1.27
 -11   3  14    0.40    1.27
 -11  -3  14    0.12    1.63
 -11   3  13    2.31    1.74
 -11  -3  13    5.08    1.81
 -11   3  13    7.57    2.19
 -11  -3  13    5.39    2.39
 -11   3  12    4.59    2.09
 -11  -3  12    3.03    1.61
 -11   3  12   10.05    2.68
 -11  -3  12    8.87    2.88
 -11   3  11   15.25    2.36
 -11   3  11   11.62    2.76
 -11  -3  11   12.90    2.60
 -11   3  11   20.32    3.54
 -11  -3  11   18.64    3.54
 -11   3  10    2.46    1.63
 -11   3  10   -2.91    2.54
 -11  -3  10   -4.36    1.99
 -11   3  10    2.04    2.03
 -11  -3  10    0.15    1.98
 -11   3   9   12.68    2.66
 -11   3   9   11.43    2.70
 -11   3   9   13.33    3.08
 -11  -3   9    8.26    2.90
 -11   3   8    2.71    1.76
 -11   3   8   -1.84    2.16
 -11   3   8    0.47    1.69
 -11  -3   8    0.62    1.95
 -11   3   7    4.12    2.18
 -11   3   7   -1.13    2.45
 -11   3   7    4.13    2.23
 -11  -3   7    3.76    1.91
 -11   3   6   11.13    2.81
 -11   3   6    6.63    2.31
 -11  -3   6    8.69    2.60
 -11   3   5   30.94    4.36
 -11   3   5   28.21    4.51
 -11  -3   5   33.49    4.60
 -11   3   4    0.58    1.88
 -11   3   4    0.77    2.16
 -11  -3   4    1.46    1.76
 -11   3   4    2.90    1.75
 -11   3   3   20.09    3.66
 -11   3   3   22.51    4.10
 -11  -3   3   12.56    2.82
 -11   3   3   16.96    3.27
 -11   3   2    3.77    1.93
 -11   3   2    2.22    2.28
 -11   3   2    5.94    2.28
 -11  -3   2    4.39    1.96
 -11   3   1    9.63    2.70
 -11   3   1    8.03    2.51
 -11  -3   1    6.01    2.16
 -11   3   0    4.66    2.01
 -11  -3   0    4.67    2.13
  11  -3   1   14.46    2.91
 -11  -3  -1   18.10    3.37
 -11   3  -2    2.69    1.60
  11  -3   2    2.25    1.47
 -11   3  -2    3.64    1.82
 -11  -3  -2    1.59    1.73
 -11   3  -3    8.15    1.98
  11  -3   3    8.69    2.32
 -11   3  -3    7.29    2.39
 -11  -3  -3    5.46    2.08
 -11   3  -4   11.19    2.46
  11  -3   4   12.10    2.42
 -11   3  -4    9.70    2.46
 -11  -3  -4   11.27    2.57
 -11   3  -5    5.20    1.79
 -11  -3  -5    1.07    1.65
  11  -3   5    3.34    1.44
 -11   3  -5    1.68    1.69
 -11  -3  -5    4.55    1.77
 -11   3  -6    2.74    1.46
 -11  -3  -6    2.14    1.47
  11  -3   6    2.85    1.31
 -11   3  -6   -0.36    1.56
 -11  -3  -6    0.40    1.33
 -11   3  -7   20.36    2.45
 -11  -3  -7   22.97    2.86
 -11  -3  -7   22.76    2.72
 -11  -3  -8    1.51    1.19
 -11   5  16   -2.04    1.22
 -11  -5  16    2.10    1.16
 -11   5  15   -1.50    1.39
 -11  -5  15   -0.23    1.23
 -11   5  14   17.19    2.69
 -11  -5  14   24.45    3.13
 -11   5  13    0.46    1.04
 -11   5  13   -2.56    1.95
 -11  -5  13    2.41    1.99
 -11   5  12   20.12    2.88
 -11   5  12   18.38    3.23
 -11   5  12   19.33    2.90
 -11  -5  12   20.27    3.39
 -11   5  11    2.95    1.76
 -11   5  11    0.08    2.03
 -11   5  11    0.29    1.43
 -11  -5  11    1.37    2.13
 -11   5  10    2.27    1.72
 -11   5  10   -1.43    2.32
 -11   5  10    4.00    2.08
 -11  -5  10    2.87    2.14
 -11   5   9    3.26    2.09
 -11   5   9   -1.38    2.60
 -11   5   9    1.03    1.54
 -11  -5   9    1.84    1.94
 -11   5   8    3.89    2.43
 -11   5   8    1.42    1.72
 -11  -5   8    2.71    2.14
 -11   5   7    4.76    2.28
 -11   5   7    3.40    2.08
 -11  -5   7    3.26    1.83
 -11   5   6   87.58    7.19
 -11   5   6   89.75    6.89
 -11  -5   6   84.67    6.65
 -11   5   5   53.37    5.70
 -11   5   5   54.61    5.74
 -11  -5   5   52.29    5.36
 -11   5   4   60.97    5.80
 -11   5   4   71.52    6.62
 -11   5   3    1.25    2.01
 -11   5   2    0.99    2.02
 -11  -5   2    1.17    1.67
 -11   5   1   12.56    2.89
 -11   5   1    7.81    2.24
 -11  -5   1    8.32    2.59
 -11   5   0    5.97    2.35
 -11   5   0    1.86    1.41
 -11  -5   0    3.62    2.06
 -11   5  -1    1.63    1.45
 -11  -5  -1    0.79    1.72
 -11   5  -2   25.07    3.56
  11  -5   2   23.61    3.45
 -11  -5  -2   25.89    3.50
 -11  -5  -3    2.86    1.63
 -11   5  -3    2.03    1.46
  11  -5   3    2.02    1.61
 -11  -5  -3    1.06    1.45
 -11   5  -4   32.15    3.52
 -11  -5  -4   40.35    4.06
  11  -5   4   36.78    3.93
 -11   5  -4   40.05    3.90
 -11  -5  -4   40.09    3.88
 -11   5  -5    1.76    1.29
 -11  -5  -5    6.12    1.83
  11  -5   5    5.43    1.74
 -11   5  -5    3.87    1.56
 -11  -5  -5    3.53    1.58
 -11   5  -6   33.17    3.19
 -11  -5  -6   37.65    3.49
  11  -5   6   35.20    3.29
 -11  -5  -6   32.53    3.17
 -11   5  -7    2.47    0.97
 -11  -5  -7    2.14    1.14
 -11  -5  -7    1.19    1.07
 -11  -5  -8   21.83    2.04
 -11  -7  15   -1.94    1.17
 -11   7  14    6.63    1.45
 -11  -7  14    9.55    2.06
 -11   7  13    1.32    1.20
 -11  -7  13    0.36    1.55
 -11   7  12   14.53    2.38
 -11  -7  12   14.06    2.66
 -11   7  11   -0.40    1.45
 -11   7  11    0.44    1.23
 -11  -7  11   -0.35    1.81
 -11   7  10   25.70    3.48
 -11   7  10   20.99    3.14
 -11  -7  10   25.70    3.56
 -11   7   9    0.05    1.69
 -11   7   9   -2.51    1.92
 -11  -7   9   -0.24    1.91
 -11   7   8    3.31    2.02
 -11   7   8    1.34    1.56
 -11  -7   8    1.68    1.90
 -11   7   7    1.53    2.10
 -11   7   7   -0.47    1.85
 -11  -7   7    3.25    2.07
 -11   7   6    6.46    2.35
 -11  -7   6    1.84    1.58
 -11   7   5    0.87    1.73
 -11   7   4    8.53    2.70
 -11   7   4    7.01    2.09
 -11   7   3    0.19    1.84
 -11   7   3   -0.53    1.31
 -11  -7   3    2.22    1.74
 -11   7   2   14.38    2.58
 -11   7   2   20.90    3.33
 -11  -7   2   17.30    3.22
 -11   7   1   -1.07    2.08
 -11   7   1    2.66    1.64
 -11  -7   1    1.28    1.73
 -11   7   0    2.24    1.69
 -11   7   0    3.03    1.53
 -11  -7   0    3.67    2.08
 -11   7  -1    2.82    1.61
  11  -7   1    2.39    1.57
 -11   7  -2   -1.22    1.55
  11  -7   2   -0.25    1.59
 -11  -7  -2    0.19    1.52
 -11   7  -3   -2.75    1.62
  11  -7   3    0.11    1.24
 -11  -7  -3    0.45    1.30
 -11   7  -4    9.80    2.04
  11  -7   4   16.27    2.72
 -11  -7  -4   12.32    2.16
 -11   7  -5   -1.63    1.27
  11  -7   5    0.73    1.28
 -11  -7  -5    2.00    1.31
 -11   7  -6    0.75    0.87
  11  -7   6    2.30    1.27
 -11  -7  -6    1.23    1.11
 -11   7  -7    0.39    0.66
 -11   9  14   10.07    1.44
 -11  -9  14    9.89    1.49
 -11   9  13    0.24    1.04
 -11  -9  13   -0.23    1.01
 -11   9  12    4.07    1.48
 -11  -9  12    4.52    1.51
 -11   9  11    3.46    1.71
 -11  -9  11    2.56    1.38
 -11   9  10    4.39    1.80
 -11  -9  10    4.95    1.82
 -11   9   9    2.58    1.78
 -11  -9   9    0.45    1.42
 -11   9   8    2.56    1.76
 -11  -9   8    4.75    1.88
 -11   9   7   10.82    2.61
 -11   9   7    6.30    1.86
 -11   9   6   28.55    3.88
 -11   9   6   19.90    3.04
 -11   9   5    6.72    2.35
 -11   9   5    7.13    2.10
 -11   9   4   93.12    6.59
 -11   9   4   89.05    6.16
 -11  -9   4   84.51    6.27
 -11   9   3    0.83    1.84
 -11   9   3   -0.43    1.32
 -11  -9   3   -2.75    1.79
 -11   9   2   21.97    3.27
 -11   9   2   22.66    3.25
 -11  -9   2   17.29    2.89
 -11   9   1    8.15    2.26
 -11   9   1   11.99    2.67
 -11  -9   1   11.11    2.36
 -11   9   0   15.48    2.55
 -11   9   0   22.76    3.24
 -11  -9   0   22.06    2.91
 -11   9  -1    1.40    1.51
  11  -9   1   -2.60    2.20
 -11  -9  -1   -0.03    1.32
 -11   9  -2   14.73    2.58
  11  -9   2   14.05    2.66
 -11  -9  -2   13.86    2.20
 -11   9  -3    1.94    1.28
  11  -9   3    4.84    1.71
 -11  -9  -3    2.29    1.17
 -11   9  -4   29.97    2.97
 -11  -9  -4   29.31    2.45
 -11   9  -5    1.26    0.89
  11  -9   5    3.16    1.21
 -11   9  -6    6.66    1.21
 -11  11  13    0.89    0.69
 -11  11  12    1.52    0.97
 -11  11  11    2.74    1.24
 -11  11  10    0.89    1.10
 -11  11   9    2.96    1.47
 -11  11   9    2.38    1.05
 -11  11   8    0.49    1.32
 -11  11   8    0.44    1.04
 -11  11   7   -0.30    1.45
 -11  11   7    0.51    1.03
 -11 -11   7   -0.36    1.17
 -11  11   6    1.69    1.59
 -11  11   6    0.83    1.18
 -11 -11   6    0.60    1.10
 -11  11   5   11.31    2.37
 -11  11   5    9.20    2.17
 -11 -11   5    6.53    1.56
 -11  11   4   12.20    2.56
 -11  11   4   12.04    2.45
 -11  11   3   26.10    3.18
 -11  11   3   20.88    3.07
 -11  11   2    1.41    1.35
 -11  11   2   -0.10    1.14
 -11  11   1   10.94    2.22
 -11  11   1   11.84    2.35
 -11  11   0    2.09    1.44
  11 -11   0    0.03    1.28
 -11  11  -1    7.71    1.80
  11 -11   1    4.61    1.59
 -11  11  -2    2.79    1.21
  11 -11   2    0.81    1.04
 -11  11  -3    0.70    0.85
  11 -11   3    1.54    0.93
 -11  11  -4   10.44    1.55
  11 -11   4    9.11    1.57
 -11  13  11    3.30    0.81
 -11  13  10    0.88    0.74
 -11  13   9    1.32    0.87
 -11  13   9    0.20    0.46
 -11  13   8    0.30    0.82
 -11  13   8    0.10    0.59
 -11  13   7    1.04    0.97
 -11  13   7    1.04    0.92
 -11  13   6    1.44    1.04
 -11  13   6    1.92    1.08
 -11  13   5   10.19    1.81
 -11  13   5    9.15    1.71
 -11  13   4    4.17    1.26
 -11  13   4    4.18    1.37
 -11  13   3   11.56    1.71
 -11  13   3   12.96    2.01
  11 -13  -2    5.43    1.26
  11 -13  -2    6.84    1.54
 -11  13   1   36.49    3.09
  11 -13  -1   28.64    2.72
 -11  13   0   15.33    2.05
  11 -13   0   11.99    1.72
 -11  13  -1   25.33    2.34
  11 -13   1   19.71    1.98
 -11  13  -2    1.03    0.69
  11 -13   2    1.68    0.63
 -12   0  16    1.93    0.92
 -12   0  15   -1.28    1.15
 -12   0  15    0.60    1.07
 -12   0  14    7.84    1.95
 -12   0  14   15.54    2.53
 -12   0  13   -4.35    2.02
 -12   0  13    2.10    1.73
 -12   0  12    2.15    1.60
 -12   0  12    9.22    2.72
 -12   0  11    1.47    1.86
 -12   0  11    4.62    2.49
 -12   0  10    0.75    1.64
 -12   0  10    3.61    2.54
 -12   0   9   -5.69    2.62
 -12   0   9    2.15    2.59
 -12   0   8    1.91    2.06
 -12   0   8    7.48    2.84
 -12   0   7    0.60    2.42
 -12   0   6   14.64    2.69
 -12   0   6   22.37    3.94
 -12   0   5   -0.48    1.28
 -12   0   5   -0.65    2.09
 -12   0   4   45.21    4.66
 -12   0   4   51.31    5.61
 -12   0   3   -1.95    2.23
 -12   0   3   -1.02    1.78
 -12   0   2  150.10    8.72
 -12   0   1   -0.05    1.76
 -12   0   0   12.02    2.50
 -12   0  -1   -4.46    2.39
 -12   0  -2    3.49    1.83
 -12   0  -3    1.07    1.47
 -12   0  -4   12.45    2.35
 -12   0  -5    1.55    1.53
 -12   0  -6   17.17    2.32
 -12   0  -6   20.94    2.47
 -12   0  -7   -0.21    0.79
 -12   2  16   -1.97    1.23
 -12  -2  16   -1.76    0.87
 -12  -2  16    0.93    0.89
 -12   2  15    0.17    1.32
 -12  -2  15   -0.18    0.88
 -12   2  15    1.16    0.95
 -12  -2  15    3.04    1.39
 -12   2  14    2.75    1.52
 -12  -2  14    2.79    1.29
 -12   2  14    4.77    1.72
 -12  -2  14    6.50    2.11
 -12   2  13   -2.46    1.74
 -12  -2  13   -4.92    1.63
 -12   2  13    0.16    1.47
 -12  -2  13    1.42    1.84
 -12   2  12    5.04    1.79
 -12  -2  12    6.38    1.76
 -12   2  12   10.04    2.54
 -12  -2  12    9.15    2.50
 -12   2  11   -4.11    2.35
 -12  -2  11   -1.04    1.75
 -12   2  11    2.47    2.05
 -12  -2  11   -1.29    1.80
 -12  -2  10    0.36    1.36
 -12   2  10    4.86    2.26
 -12  -2  10    2.51    2.13
 -12   2   9    2.94    1.29
 -12   2   9   -0.08    2.16
 -12  -2   9    1.87    1.43
 -12   2   9    8.09    2.63
 -12  -2   9    5.50    2.39
 -12   2   8    1.13    1.39
 -12   2   8    1.83    2.23
 -12  -2   8    1.90    2.18
 -12   2   7    5.85    1.90
 -12   2   7    3.79    2.39
 -12  -2   7    7.28    2.56
 -12   2   6   13.84    2.92
 -12   2   6   13.28    3.38
 -12  -2   6   17.24    3.49
 -12   2   5    3.57    1.64
 -12   2   5    5.16    2.49
 -12  -2   5    8.47    2.70
 -12   2   4    0.52    1.81
 -12   2   4    5.66    2.25
 -12  -2   4   10.02    2.78
 -12   2   4    9.09    2.46
 -12   2   3    4.81    2.27
 -12   2   3    5.55    2.39
 -12  -2   3    0.71    1.76
 -12   2   3    4.03    2.09
 -12  -2   3    1.06    2.11
 -12   2   2   20.70    3.60
 -12  -2   2   16.87    2.99
 -12   2   2   20.87    3.51
 -12  -2   2   15.07    3.09
 -12   2   1   32.92    4.17
 -12  -2   1   31.08    3.97
  12  -2   0   20.43    3.31
 -12   2   0   27.77    3.74
 -12  -2   0   32.32    4.05
  12  -2   1    1.99    1.21
 -12   2  -1    8.39    2.49
 -12  -2  -1    6.32    2.29
  12  -2   2    4.16    1.68
 -12   2  -2    6.01    2.11
 -12  -2  -2    1.55    1.48
  12  -2   3    2.28    1.40
 -12   2  -3    0.90    1.46
 -12  -2  -3    1.81    1.49
  12  -2   4    3.78    1.36
 -12   2  -4    1.59    1.44
 -12  -2  -4    2.82    1.63
 -12  -2  -5   -1.51    1.41
 -12   2  -5    2.93    1.59
 -12  -2  -5    3.26    1.59
 -12  -2  -6    2.49    1.27
 -12  -2  -6    2.51    1.34
 -12  -2  -7    2.00    0.94
 -12   2  -7   -0.63    0.86
 -12  -4  16    1.97    0.84
 -12   4  15    2.35    1.06
 -12  -4  15   12.34    1.97
 -12   4  14   -2.15    1.77
 -12   4  14   -0.38    0.92
 -12  -4  14    0.02    1.29
 -12   4  13   11.42    2.26
 -12   4  13   16.47    2.39
 -12  -4  13   17.33    2.82
 -12   4  12    1.05    1.77
 -12   4  12    3.74    1.75
 -12  -4  12    5.55    2.11
 -12   4  11    6.64    1.84
 -12   4  11    0.72    2.30
 -12   4  11    4.79    2.01
 -12  -4  11    4.33    2.10
 -12   4  10    2.97    1.56
 -12   4  10   -1.91    2.75
 -12   4  10    1.13    1.84
 -12  -4  10    3.13    1.99
 -12   4   9    3.73    1.72
 -12   4   9    2.55    1.98
 -12  -4   9    1.54    1.89
 -12   4   8    7.94    2.29
 -12   4   8    8.20    2.72
 -12  -4   8   10.22    3.14
 -12   4   7   14.05    2.88
 -12   4   7   11.55    2.92
 -12  -4   7   13.91    3.08
 -12   4   6   13.47    3.04
 -12   4   6   11.69    3.09
 -12  -4   6   18.00    3.50
 -12   4   5   31.75    4.38
 -12   4   5   31.90    4.52
 -12  -4   5   29.43    4.08
 -12   4   4    0.82    1.99
 -12  -4   4    3.09    1.74
 -12   4   3    0.73    1.84
 -12  -4   3   -1.78    2.35
 -12   4   2   27.14    3.71
 -12  -4   2   27.89    4.06
 -12   4   1   25.30    3.26
 -12  -4   1   22.75    3.70
  12  -4   0   14.78    2.85
 -12   4   0   22.64    3.07
 -12  -4   0   25.76    3.75
  12  -4   1    9.09    2.18
 -12   4  -1   13.22    2.42
 -12  -4  -1   10.84    2.71
  12  -4   2   37.32    3.99
 -12   4  -2   44.29    4.03
 -12  -4  -2   37.87    3.86
 -12   4  -3    8.50    1.81
 -12  -4  -3    5.20    1.57
  12  -4   3   12.01    2.32
 -12   4  -3   11.40    2.19
 -12  -4  -3    7.76    2.15
 -12   4  -4   15.31    2.19
 -12  -4  -4   16.08    2.36
  12  -4   4   13.71    2.20
 -12   4  -4   18.07    2.45
 -12  -4  -4   15.84    2.55
 -12   4  -5    0.80    0.78
 -12  -4  -5    2.78    1.25
  12  -4   5    4.01    1.26
 -12  -4  -5    2.19    1.30
 -12  -4  -6    9.48    1.60
 -12  -4  -6   11.13    1.73
 -12   4  -7    4.47    0.97
 -12  -6  15    8.59    1.48
 -12  -6  14   -0.89    1.17
 -12   6  13    9.28    1.54
 -12  -6  13   11.52    2.02
 -12   6  12    0.98    1.04
 -12  -6  12    2.14    1.62
 -12   6  11   23.23    2.77
 -12   6  11   27.94    3.22
 -12  -6  11   27.22    3.23
 -12   6  10    1.15    1.27
 -12   6  10   -1.06    1.46
 -12  -6  10    0.69    1.58
 -12   6   9   25.02    3.29
 -12   6   9   26.17    3.51
 -12  -6   9   27.82    3.60
 -12   6   8    1.03    1.55
 -12   6   8    0.17    1.77
 -12  -6   8    2.59    1.89
 -12   6   7   17.03    3.13
 -12  -6   7   21.30    3.56
 -12   6   7   15.24    3.08
 -12   6   6   46.61    4.88
 -12  -6   6   44.42    4.51
 -12   6   5   11.67    2.71
 -12   6   4    1.55    1.93
 -12  -6   4   -1.05    2.40
 -12   6   3   12.20    2.82
 -12  -6   3    9.95    2.98
 -12   6   2   22.24    3.38
 -12  -6   2   24.14    3.79
 -12   6   1    0.43    1.98
 -12  -6   1    3.88    1.85
 -12   6   0    6.42    1.80
 -12  -6   0    5.89    2.28
 -12   6  -1   10.87    2.11
  12  -6   1   10.80    2.35
 -12  -6  -1    9.97    2.47
 -12   6  -2    3.02    1.40
  12  -6   2    1.24    1.19
 -12  -6  -2    0.10    1.32
 -12   6  -3   11.05    2.01
  12  -6   3   11.93    2.20
 -12  -6  -3   12.20    2.19
 -12   6  -4    6.44    1.47
  12  -6   4    5.32    1.47
 -12  -6  -4    4.75    1.50
 -12   6  -5    8.12    1.41
  12  -6   5    9.65    1.62
 -12  -6  -5   10.39    1.69
 -12  -6  -6    0.48    0.66
 -12  -8  14    1.37    0.76
 -12   8  13    1.47    0.89
 -12  -8  13    0.63    0.90
 -12   8  12    2.17    1.13
 -12  -8  12   -1.70    1.21
 -12   8  11    6.78    1.72
 -12  -8  11    5.83    1.59
 -12   8  10    0.04    1.22
 -12  -8  10    2.20    1.35
 -12   8   9   17.79    2.69
 -12  -8   9   17.93    2.86
 -12   8   8    0.70    1.52
 -12  -8   8    1.37    1.49
 -12   8   7   30.09    3.70
 -12   8   6    3.00    1.87
 -12   8   5    1.67    1.65
 -12  -8   5   -0.20    1.77
 -12   8   4   -0.27    1.57
 -12  -8   4    1.25    1.61
 -12   8   3   25.57    3.37
 -12   8   3   20.46    2.77
 -12  -8   3   23.10    3.41
 -12   8   2   22.61    3.28
 -12   8   2   17.48    2.65
 -12  -8   2   20.56    3.13
 -12   8   1   26.80    3.15
 -12  -8   1   24.92    3.28
 -12   8   0   -0.33    0.99
 -12  -8   0    1.90    1.56
 -12   8  -1    7.31    1.71
  12  -8   1    6.64    1.77
 -12  -8  -1    9.13    1.90
 -12   8  -2    3.22    1.25
  12  -8   2    1.98    1.17
 -12  -8  -2    1.74    1.27
 -12   8  -3    7.79    1.60
  12  -8   3    5.55    1.47
 -12  -8  -3    7.32    1.55
 -12   8  -4    4.84    1.12
  12  -8   4    3.98    1.20
 -12  -8  -4    3.96    1.03
  12  -8   5    0.96    0.62
 -12  10  12    0.39    0.75
 -12  10  11    1.10    1.05
 -12  10  10    3.09    1.29
 -12  10   9    1.06    1.17
 -12  10   8    6.21    1.81
 -12  10   7   12.49    2.31
 -12 -10   7    9.42    1.95
 -12  10   6   -0.60    1.50
 -12  10   6    1.54    0.98
 -12 -10   6    1.62    1.31
 -12  10   5   11.09    1.87
 -12 -10   5   10.48    2.03
 -12  10   4    3.54    1.82
 -12  10   4    2.29    1.02
 -12 -10   4    1.87    1.26
 -12  10   3   19.80    2.85
 -12  10   3   17.22    2.42
 -12 -10   3   17.19    2.38
 -12  10   2   16.55    2.48
 -12  10   2   14.31    2.24
 -12 -10   2   12.63    2.01
 -12  10   1   14.60    2.17
  12 -10  -1    8.77    1.96
 -12 -10   1   14.18    1.91
 -12  10   0   14.43    2.11
  12 -10   0   14.87    2.45
 -12 -10   0   10.33    1.52
 -12  10  -1    3.87    1.21
  12 -10   1    3.43    1.14
 -12  10  -2   16.59    1.90
  12 -10   2   14.67    2.04
 -12  10  -3    0.37    0.55
  12 -10   3    0.70    0.72
 -12  12  10    0.36    0.56
 -12  12   9    0.29    0.68
 -12  12   8    1.98    0.92
 -12  12   7    1.09    0.97
 -12  12   6    1.72    1.06
 -12  12   6    0.33    0.55
 -12  12   5    2.68    1.09
 -12  12   5    0.56    0.65
 -12  12   4    2.48    1.08
 -12  12   4    1.61    0.87
 -12  12   3    7.29    1.36
  12 -12  -3    7.45    1.55
 -12  12   2    9.55    1.49
  12 -12  -2    8.46    1.60
 -12  12   1   18.85    1.88
  12 -12  -1   18.85    2.16
 -12  12   0    1.66    0.76
  12 -12   0    1.95    0.86
  12 -12   1    2.07    0.79
 -13  -1  15    4.84    1.16
 -13   1  14   -0.49    1.06
 -13  -1  14   -1.08    1.19
 -13   1  13   -5.38    1.95
 -13  -1  13   -4.89    1.61
 -13   1  13    1.88    1.37
 -13  -1  13    1.54    1.30
 -13   1  12   -3.55    1.89
 -13  -1  12   -5.37    1.82
 -13   1  12    1.00    1.49
 -13  -1  12    1.26    1.40
 -13   1  11    1.36    1.77
 -13  -1  11    2.08    1.79
 -13   1  10    9.46    2.50
 -13  -1  10    7.79    2.35
 -13   1   9    5.13    2.55
 -13  -1   9    6.40    2.47
 -13   1   8    4.52    2.32
 -13  -1   8    7.78    2.77
 -13   1   7    3.51    1.51
 -13   1   7    5.35    2.35
 -13  -1   7    6.52    2.47
 -13   1   6   14.02    2.52
 -13   1   6   17.48    3.35
 -13  -1   6   15.73    3.15
 -13   1   6   14.29    2.96
 -13   1   5   25.18    3.97
 -13  -1   5   26.15    3.78
 -13   1   5   28.32    3.76
 -13  -1   5   32.12    4.32
 -13   1   4    2.88    2.17
 -13  -1   4    4.07    2.15
 -13   1   4    3.91    2.03
 -13  -1   4    4.49    2.37
 -13   1   3   46.58    4.62
 -13  -1   3   49.86    4.98
 -13   1   2    1.86    1.61
 -13  -1   2    3.54    1.92
 -13   1   1    7.20    2.17
 -13  -1   1    6.10    1.91
 -13   1   0   10.74    2.42
 -13  -1   0    4.86    1.71
 -13   1  -1   12.88    2.64
 -13  -1  -1    4.51    1.58
 -13   1  -2   20.55    2.77
 -13  -1  -2   16.39    2.48
 -13   1  -3    0.01    1.18
 -13  -1  -3    1.05    1.13
 -13  -1  -4    2.90    1.06
 -13  -1  -4    2.34    1.00
 -13  -1  -5    3.98    1.04
 -13   1  -5    0.86    0.71
 -13   1  -5    2.76    1.08
 -13  -1  -5    0.37    0.90
 -13  -3  15    2.21    0.92
 -13   3  14    2.55    0.97
 -13  -3  14    3.13    1.27
 -13   3  13    8.52    1.75
 -13  -3  13   10.48    2.05
 -13   3  12   -0.18    1.28
 -13  -3  12    1.49    1.54
 -13   3  11    1.08    1.53
 -13  -3  11    4.62    1.97
 -13   3  10    2.62    1.69
 -13  -3  10    4.47    2.02
 -13   3   9    6.25    1.64
 -13   3   9   10.50    2.74
 -13  -3   9   10.17    2.55
 -13   3   8    3.81    1.51
 -13   3   8    2.76    1.96
 -13  -3   8    4.36    2.04
 -13   3   7    0.70    1.27
 -13   3   7   -1.47    2.06
 -13  -3   7    3.84    2.10
 -13   3   6    3.23    1.79
 -13   3   6    2.18    2.06
 -13  -3   6    2.19    1.64
 -13   3   6    2.97    1.47
 -13   3   5    2.50    1.60
 -13  -3   5   -0.42    1.72
 -13   3   5    0.52    1.14
 -13  -3   5    3.76    2.66
 -13   3   4    0.65    1.86
 -13  -3   4    0.15    1.65
 -13   3   4    3.19    1.48
 -13  -3   4    3.10    2.16
 -13   3   3   14.87    2.60
 -13  -3   3   14.51    3.06
 -13   3   2    0.70    1.24
 -13  -3   2   -1.89    1.91
  13  -3  -1    6.54    1.75
 -13   3   1   11.09    2.23
 -13  -3   1    8.80    2.29
  13  -3   0    0.03    1.01
 -13   3   0   -0.13    1.18
 -13  -3   0    1.84    1.42
  13  -3   1   11.33    2.10
 -13   3  -1    9.19    1.99
 -13  -3  -1    6.91    1.80
 -13   3  -2   -1.36    1.22
 -13  -3  -2   -1.26    1.28
  13  -3   3    9.55    1.56
 -13   3  -3   12.35    1.87
 -13  -3  -3   11.12    2.03
 -13   3  -4    3.33    1.06
 -13  -3  -4    8.27    1.63
 -13  -3  -5    2.83    0.98
 -13  -5  14    5.61    1.33
 -13  -5  13    1.97    1.23
 -13  -5  12    7.79    1.98
 -13   5  11    7.09    1.50
 -13   5  11    4.16    1.64
 -13  -5  11    6.57    2.00
 -13   5  10   27.63    2.86
 -13   5  10   34.00    3.61
 -13  -5  10   32.70    3.41
 -13   5   9   12.91    2.17
 -13   5   9   14.00    2.65
 -13  -5   9   17.12    2.81
 -13   5   8   19.36    2.76
 -13  -5   8   21.88    3.16
 -13   5   8   18.57    3.05
 -13   5   7    7.59    2.15
 -13  -5   7    5.83    1.90
 -13   5   6    1.21    1.63
 -13  -5   6    1.61    1.80
 -13   5   5    0.19    1.54
 -13  -5   5    0.39    1.84
 -13   5   4   -0.09    1.68
 -13  -5   4   -2.54    2.53
 -13   5   3   17.15    2.87
 -13  -5   3   12.91    2.84
 -13  -5   2   13.76    2.74
  13  -5  -1    2.49    1.31
 -13  -5   1   13.21    2.67
  13  -5   0   39.75    3.86
 -13  -5   0   49.20    4.24
  13  -5   1    0.96    0.94
 -13  -5  -1    1.05    1.21
  13  -5   2   30.48    2.93
 -13  -5  -2   34.53    3.24
  13  -5   3    1.88    0.90
 -13  -5  -3    2.45    1.23
 -13  -5  -4    8.72    1.47
 -13  -7  13    1.78    0.83
 -13   7  12    4.51    1.04
 -13  -7  12    6.24    1.36
 -13   7  11    0.25    0.84
 -13  -7  11    2.94    1.38
 -13   7  10   17.60    2.22
 -13  -7  10   20.45    2.50
 -13   7   9    0.63    1.05
 -13  -7   9    2.61    1.33
 -13   7   8   -1.25    1.36
 -13  -7   8    1.40    1.32
 -13   7   7    1.02    1.38
 -13   7   6   19.83    2.80
 -13  -7   6   16.81    3.15
 -13   7   5    4.24    1.79
 -13  -7   5    2.26    1.60
 -13   7   4    1.40    1.46
 -13  -7   4    0.75    1.57
 -13   7   3    1.16    1.46
 -13  -7   3    3.99    1.97
 -13  -7   2    7.46    2.04
  13  -7  -1   -1.65    1.28
 -13  -7   1    1.86    1.45
  13  -7   0    5.94    1.58
 -13  -7   0   11.33    2.02
  13  -7   1   -1.03    1.01
 -13  -7  -1    0.75    1.13
  13  -7   2   -0.36    0.83
 -13  -7  -2    1.73    1.03
  13  -7   3   -0.92    0.72
 -13  -7  -3    0.65    0.79
 -13   9  11    3.57    0.98
 -13   9  10   11.97    1.71
 -13   9   9    3.91    1.24
 -13  -9   9    5.97    1.54
 -13   9   8   24.13    2.56
 -13  -9   8   19.48    2.52
 -13   9   7    6.20    1.57
 -13  -9   7    2.80    1.32
 -13   9   6    2.01    1.42
 -13  -9   6   -1.93    1.44
 -13   9   5    0.46    1.24
 -13  -9   5   -0.96    1.29
 -13   9   4   15.82    2.33
 -13  -9   4   13.38    2.13
 -13  -9   3    4.38    1.50
  13  -9  -2   41.90    3.68
 -13  -9   2   42.22    3.23
  13  -9  -1    4.55    1.55
 -13  -9   1    4.35    1.13
  13  -9   0   39.33    3.16
 -13  -9   0   34.16    2.47
  13  -9   1    0.96    0.74
  13  -9   2    4.66    0.99
 -13  11   9    3.92    0.91
 -13  11   8    1.96    0.80
 -13  11   7    2.10    1.02
 -13  11   6   -0.52    0.73
 -13  11   5    1.22    0.86
  13 -11  -4    1.03    0.78
  13 -11  -3    5.09    1.24
  13 -11  -2    4.71    1.09
  13 -11  -1    4.16    0.99
 -14   0  14    0.03    0.66
 -14   0  13   -0.23    0.93
 -14   0  12    1.48    1.15
 -14   0  11   -0.98    1.40
 -14   0  10    7.22    1.91
 -14   0   9    0.05    1.37
 -14   0   8   20.25    3.12
 -14   0   8   21.72    2.92
 -14   0   7   -1.95    1.67
 -14   0   7   -0.82    1.46
 -14   0   6   37.43    3.91
 -14   0   6   32.86    3.59
 -14   0   5   -0.28    1.37
 -14   0   4   12.39    2.51
 -14   0   3   -2.10    1.56
 -14   0   2    2.91    1.46
 -14   0   1    3.08    1.75
 -14   0   0   43.85    3.55
 -14   0  -1    1.15    1.11
 -14   0  -2   10.14    1.67
 -14   0  -3    0.03    0.72
 -14  -2  14   -0.52    0.65
 -14   2  13    4.15    1.23
 -14  -2  13    3.44    1.15
 -14   2  12    3.02    1.25
 -14  -2  12    2.79    1.17
 -14   2  11    0.54    1.31
 -14  -2  11   -0.21    1.39
 -14   2  10   10.26    2.18
 -14  -2  10   10.87    2.08
 -14   2   9    2.77    1.70
 -14  -2   9    5.21    1.91
 -14   2   9    3.75    1.31
 -14   2   8    1.68    1.54
 -14  -2   8    1.16    1.41
 -14   2   8    1.15    0.98
 -14   2   7    1.40    1.56
 -14  -2   7    2.82    1.62
 -14   2   7    2.03    1.26
 -14  -2   7    0.56    1.44
 -14  -2   6    7.54    2.07
 -14   2   6    5.16    1.61
 -14  -2   6    6.48    2.17
 -14   2   5    3.69    1.44
 -14  -2   5    3.16    1.60
 -14   2   4   16.62    2.39
 -14  -2   4   18.64    2.97
 -14   2   3   -0.05    1.13
 -14  -2   3    2.12    1.64
 -14   2   2   -0.20    1.01
 -14  -2   2    1.22    1.32
 -14   2   1    2.27    1.23
 -14  -2   1    1.02    1.42
 -14   2   0    1.64    1.01
 -14  -2   0    1.60    1.30
 -14   2  -1    3.26    1.09
 -14  -2  -1    4.78    1.45
 -14   2  -2    2.06    0.82
 -14  -2  -2   -0.82    0.99
 -14  -2  -3   -0.41    0.70
 -14  -4  13    1.00    0.73
 -14  -4  12    7.21    1.46
 -14  -4  11    8.06    1.77
 -14  -4  10    9.42    1.90
 -14   4   9    9.66    1.57
 -14  -4   9   13.22    2.21
 -14   4   8    1.35    1.08
 -14  -4   8    0.75    1.19
 -14   4   7    0.50    1.00
 -14  -4   7    2.09    1.29
 -14  -4   7    1.74    1.78
 -14   4   6    0.96    1.15
 -14  -4   6   -1.57    1.39
 -14  -4   6    2.85    1.80
 -14  -4   5    7.68    2.28
 -14  -4   4   13.45    2.60
  14  -4  -3    3.22    1.35
 -14  -4   3    4.92    1.78
  14  -4  -2   21.55    2.60
 -14  -4   2   28.60    3.18
  14  -4  -1    4.81    1.24
 -14  -4   1    3.86    1.41
  14  -4   0    9.93    1.53
 -14  -4   0   13.03    2.06
 -14  -4  -1    5.83    1.40
 -14  -4  -2    5.79    1.22
 -14  -4  -3    0.53    0.62
 -14  -6  11   12.72    1.56
 -14   6  10    1.23    0.77
 -14  -6  10    0.68    0.83
 -14   6   9    1.36    0.86
 -14  -6   9    0.58    0.88
 -14  -6   9    1.07    1.28
 -14   6   8    1.39    1.10
 -14  -6   8   -0.49    0.93
 -14  -6   8    1.43    1.43
 -14   6   7    9.65    1.72
 -14  -6   7   11.73    2.42
 -14   6   6   -0.19    1.03
 -14  -6   6    1.48    1.50
 -14  -6   5    0.76    1.27
 -14  -6   4    5.56    1.78
  14  -6  -3    4.23    1.38
 -14  -6   3    5.39    1.59
  14  -6  -2    1.68    1.05
 -14  -6   2   -0.46    1.28
  14  -6  -1   10.64    1.64
 -14  -6   1   12.16    1.85
  14  -6   0    0.09    0.58
 -14  -6   0   -0.08    0.89
 -14  -6  -1   10.58    1.54
 -14   8  10    0.55    0.59
 -14  -8  10    0.43    0.64
 -14   8   9    4.62    1.00
 -14  -8   9    3.70    1.05
 -14   8   8   -0.36    0.75
 -14  -8   8    0.80    0.95
 -14   8   7    0.50    0.88
 -14  -8   7    2.48    1.12
 -14   8   6    5.08    1.30
 -14  -8   6    3.63    1.27
 -14  -8   5   -0.30    1.03
  14  -8  -4    0.15    0.80
 -14  -8   4   -1.54    1.13
  14  -8  -3    9.53    1.65
 -14  -8   3    7.78    1.44
  14  -8  -2    0.83    0.78
 -14  -8   2   -1.18    0.89
  14  -8  -1   20.49    2.00
 -14  -8   1   18.13    1.77
  14 -10  -6    0.35    0.50
  14 -10  -5    0.57    0.58
  14 -10  -4    4.07    0.91
 -15  -1  12    0.94    0.74
 -15  -1  11    1.87    0.94
 -15  -1  11    1.32    0.66
 -15  -1  10    4.09    1.34
 -15  -1  10    3.01    0.99
 -15  -1   9    8.94    1.70
 -15   1   9    4.91    1.02
 -15  -1   9    8.64    1.51
 -15   1   8    2.35    0.89
 -15  -1   8    1.67    1.02
 -15   1   7   13.82    1.71
 -15  -1   7   18.80    2.21
 -15   1   6    1.77    0.96
 -15  -1   6   -0.58    0.98
 -15   1   5    2.47    1.05
 -15  -1   5    0.44    0.96
 -15   1   4    0.62    0.79
 -15  -1   4   -0.06    0.98
 -15   1   3    1.86    0.89
 -15  -1   3    1.94    1.15
 -15   1   2    8.00    1.34
 -15  -1   2    9.41    1.52
 -15   1   1    2.31    0.79
 -15  -1   1    3.69    1.11
 -15  -1   0    4.77    1.05
 -15  -3  11    5.10    1.10
 -15  -3  11    6.43    1.13
 -15  -3  10    4.25    1.09
 -15  -3  10    4.63    1.16
 -15  -3   9    0.89    0.90
 -15  -3   9   -0.29    0.81
 -15  -3   8    1.70    1.02
 -15  -3   7    2.52    1.16
 -15  -3   6    1.57    1.18
 -15  -3   5    3.22    1.28
 -15  -3   4    0.50    0.92
 -15  -3   3    4.97    1.37
 -15  -3   2    2.80    1.15
 -15  -3   1    6.86    1.33
 -15  -3   0    1.67    0.79
 -15  -5  10   -0.23    0.59
 -15  -5   9    3.05    0.97
 -15  -5   8    0.40    0.80
  15  -5  -7    2.00    0.64
 -15  -5   7    6.07    1.45
  15  -5  -6    0.53    0.45
 -15  -5   6    2.08    1.08
  15  -5  -5    0.27    0.42
 -15  -5   5    0.16    0.85
 -15  -5   4   17.01    2.08
 -15  -5   3    2.38    1.04
 -15  -5   2   19.33    1.98
 -15  -5   1    1.88    0.81
 -15  -7   7    0.80    0.65
 -15  -7   6    1.79    0.75
 -15  -7   5    1.93    0.78
   0   0   0    0.00    0.00


TITL 044AP20 in C2/c
REM C2/c (#15 in standard setting)
CELL 1.54184  12.775928  16.485739  15.328055  90.0000 108.4383  90.0000
ZERR    4.00   0.000738   0.000974   0.000941   0.0000   0.0061   0.0000
LATT  7
SYMM -x, y,-z+1/2
SFAC C H N O K Co
UNIT 120.00 120.00 8.00 40.00 4.00 4.00
TREF
HKLF 4
END
_computing_structure_solution     'SHELXT 2018/2 (Sheldrick, 2018)'
;
_shelx_hkl_checksum                10760
_olex2_submission_original_sample_id  044AP20
_olex2_submission_special_instructions  'No special instructions were received'
_oxdiff_exptl_absorpt_empirical_details
;
Empirical correction (ABSPACK) includes:
- Absorption correction using spherical harmonics
- Frame scaling
- Detector area scaling
;
_oxdiff_exptl_absorpt_empirical_full_max  1.436
_oxdiff_exptl_absorpt_empirical_full_min  0.766
